# Supplementary material for: Gut microbiota and risk of coronary heart disease: a two-sample Mendelian randomization study
Source: Front Cardiovasc Med. 2024 Mar 25;11:1273666. doi: 10.3389/fcvm.2024.1273666 (PMC10999620; doi:10.3389/fcvm.2024.1273666)
Supplement: Supplementary file 1 [file Table1.xlsx]

## Sheet: Sheet1
Bacterial taxa (exposure)	MR method	nsnp	P-value	or	95% CI	Q-pval
Actinobacteria	MR Egger	22	0.91	0.99	0.82-1.19	0.27
	Weighted median	22	0.02	1.12	1.02-1.24
	Inverse variance weighted	22	0.04	1.08	1.00-1.16	0.27
	Simple mode	22	0.11	1.17	0.97-1.41
	Weighted mode	22	0.07	1.16	0.99-1.35
Lentisphaeria	MR Egger	8	0.3	0.87	0.69-1.11	0.71
	Weighted median	8	0.18	0.94	0.86-1.03
	Inverse variance weighted	8	0.02	0.92	0.87-0.99	0.78
	Simple mode	8	0.45	0.94	0.83- 1.08
	Weighted mode	8	0.53	0.95	0.83- 1.10
Clostridiales vadinBB60 group		15	0.18	0.86	0.71-1.06	0.88
	MR Egger
	Weighted median	15	0.07	0.91	0.83-1.01
	Inverse variance weighted	15	0.02	0.92	0.86-0.99	0.9
	Simple mode	15	0.28	0.91	0.78-1.07
	Weighted mode	15	0.21	0.9	0.78-1.05
Clostridiuminnocuumgroup		9	0.62	1.09	0.77-1.57	0.28
	MR Egger
	Weighted median	9	0.53	1.02	0.94-1.12
	Inverse variance weighted	9	0.02	1.07	1.01-1.15	0.38
	Simple mode	9	0.61	1.03	0.91-1.18
	Weighted mode	9	0.62	1.03	0.91-1.18
Bifidobacterium	MR Egger	20	0.41	1.09	0.88-1.37	0.3
	Weighted median	20	0.01	1.13	1.03-1.24
	Inverse variance weighted	20	0.03	1.07	1.01-1.16	0.36
	Simple mode	20	0.23	1.11	0.94-1.32
	Weighted mode	20	0.09	1.12	0.99-1.28
Butyricicoccus	MR Egger	8	0.07	0.82	0.68-0.99	0.74
	Weighted median	8	0.06	0.87	0.75-1.01
	Inverse variance weighted	8	0.01	0.87	0.79-0.97	0.75
	Simple mode	8	0.1	0.81	0.66-1.01
	Weighted mode	8	0.08	0.85	0.74-1.00
Oxalobacter	MR Egger	11	0.19	1.2	0.93-1.56	0.93
	Weighted median	11	0.02	1.08	1.01-1.17
	Inverse variance weighted	11	0.01	1.08	1.03-1.15	0.94
	Simple mode	11	0.06	1.11	1.01-1.24
	Weighted mode	11	0.07	1.11	1.00-1.23
Turicibacter	MR Egger	10	0.82	1.04	0.73-1.50	0.53
	Weighted median	10	0.14	1.08	0.97-1.22
	Inverse variance weighted	10	0.01	1.12	1.03-1.23	0.61
	Simple mode	10	0.62	1.05	0.86-1.29
	Weighted mode	10	0.56	1.05	0.88-1.26
Victivallales	MR Egger	8	0.3	0.87	0.69-1.11	0.7
	Weighted median	8	0.16	0.94	0.86-1.03
	Inverse variance weighted	8	0.02	0.92	0.87-0.99	0.68
	Simple mode	8	0.48	0.94	0.82-1.09
	Weighted mode	8	0.53	0.95	0.83-1.10
