# Supplementary material for: Gut microbiota and risk of coronary heart disease: a two-sample Mendelian randomization study
Source: Front Cardiovasc Med. 2024 Mar 25;11:1273666. doi: 10.3389/fcvm.2024.1273666 (PMC10999620; doi:10.3389/fcvm.2024.1273666)
Supplement: Supplementary file 2 [file Table2.xls]

## Sheet: results
outcome	exposure	method	nsnp	b	se	pval	lo_ci	up_ci	or	or_lci95	or_uci95	estimate	pvalue
outcome	class.Actinobacteria.id.419	MR Egger	22	-0.0106885	0.093983	0.910587	-0.194895	0.173518	0.989368	0.822921	1.18948	0.99 (0.82-1.19)	0.91
outcome	class.Actinobacteria.id.419	Weighted median	22	0.114534	0.0491218	0.0197201	0.0182552	0.210813	1.12135	1.01842	1.23468	1.12 (1.02-1.23)	0.02
outcome	class.Actinobacteria.id.419	Inverse variance weighted	22	0.0741281	0.0372293	0.0464676	0.00115862	0.147098	1.07694	1.00116	1.15847	1.08 (1.00-1.16)	0.046
outcome	class.Actinobacteria.id.419	Simple mode	22	0.15654	0.0928545	0.106625	-0.025455	0.338535	1.16946	0.974866	1.40289	1.17 (0.97-1.40)	0.11
outcome	class.Actinobacteria.id.419	Weighted mode	22	0.148086	0.0813181	0.0828765	-0.011298	0.307469	1.15961	0.988766	1.35998	1.16 (0.99-1.36)	0.08
outcome	class.Alphaproteobacteria.id.2379	MR Egger	7	-0.0223343	0.231414	0.926863	-0.475907	0.431238	0.977913	0.621321	1.53916	0.98 (0.62-1.54)	0.93
outcome	class.Alphaproteobacteria.id.2379	Weighted median	7	0.0813157	0.0734003	0.267932	-0.0625489	0.22518	1.08471	0.939367	1.25255	1.08 (0.94-1.25)	0.27
outcome	class.Alphaproteobacteria.id.2379	Inverse variance weighted	7	0.0915235	0.0562538	0.103743	-0.018734	0.201781	1.09584	0.98144	1.22358	1.10 (0.98-1.22)	0.1
outcome	class.Alphaproteobacteria.id.2379	Simple mode	7	0.11255	0.108972	0.341502	-0.101034	0.326135	1.11913	0.903902	1.3856	1.12 (0.90-1.39)	0.34
outcome	class.Alphaproteobacteria.id.2379	Weighted mode	7	0.00123343	0.123013	0.992325	-0.239873	0.242339	1.00123	0.786728	1.27423	1.00 (0.79-1.27)	0.99
outcome	class.Bacilli.id.1673	MR Egger	18	0.253516	0.152329	0.115518	-0.0450492	0.552082	1.28855	0.95595	1.73687	1.29 (0.96-1.74)	0.12
outcome	class.Bacilli.id.1673	Weighted median	18	0.0379243	0.0624766	0.54384	-0.0845298	0.160378	1.03865	0.918944	1.17396	1.04 (0.92-1.17)	0.54
outcome	class.Bacilli.id.1673	Inverse variance weighted	18	-0.00438527	0.058454	0.940198	-0.118955	0.110185	0.995624	0.887848	1.11648	1.00 (0.89-1.12)	0.94
outcome	class.Bacilli.id.1673	Simple mode	18	0.113836	0.0996882	0.269315	-0.0815524	0.309225	1.12057	0.921684	1.36237	1.12 (0.92-1.36)	0.27
outcome	class.Bacilli.id.1673	Weighted mode	18	0.0743436	0.0854119	0.3962	-0.0930637	0.241751	1.07718	0.911135	1.27348	1.08 (0.91-1.27)	0.4
outcome	class.Bacteroidia.id.912	MR Egger	14	-0.0166527	0.107254	0.879194	-0.226871	0.193566	0.983485	0.797024	1.21357	0.98 (0.80-1.21)	0.88
outcome	class.Bacteroidia.id.912	Weighted median	14	-0.0568558	0.0621743	0.360476	-0.178717	0.0650057	0.94473	0.836342	1.06717	0.94 (0.84-1.07)	0.36
outcome	class.Bacteroidia.id.912	Inverse variance weighted	14	-0.0367614	0.0463035	0.42724	-0.127516	0.0539935	0.963906	0.880279	1.05548	0.96 (0.88-1.06)	0.43
outcome	class.Bacteroidia.id.912	Simple mode	14	-0.0576915	0.0893208	0.529586	-0.23276	0.117377	0.943941	0.792344	1.12454	0.94 (0.79-1.12)	0.53
outcome	class.Bacteroidia.id.912	Weighted mode	14	-0.0529791	0.0780577	0.50922	-0.205972	0.100014	0.9484	0.813856	1.10519	0.95 (0.81-1.11)	0.51
outcome	class.Betaproteobacteria.id.2867	MR Egger	12	-0.197285	0.210002	0.369641	-0.60889	0.21432	0.820957	0.543954	1.23902	0.82 (0.54-1.24)	0.37
outcome	class.Betaproteobacteria.id.2867	Weighted median	12	-0.0512177	0.0743755	0.491052	-0.196994	0.0945582	0.950072	0.821196	1.09917	0.95 (0.82-1.10)	0.49
outcome	class.Betaproteobacteria.id.2867	Inverse variance weighted	12	-0.0285001	0.0561245	0.611593	-0.138504	0.0815039	0.971902	0.87066	1.08492	0.97 (0.87-1.08)	0.61
outcome	class.Betaproteobacteria.id.2867	Simple mode	12	-0.11811	0.120673	0.348735	-0.354629	0.11841	0.888599	0.701434	1.12571	0.89 (0.70-1.13)	0.35
outcome	class.Betaproteobacteria.id.2867	Weighted mode	12	-0.0983098	0.125102	0.44856	-0.34351	0.14689	0.906368	0.709277	1.15823	0.91 (0.71-1.16)	0.45
outcome	class.Clostridia.id.1859	MR Egger	12	-0.197197	0.264176	0.472574	-0.714981	0.320588	0.821029	0.489201	1.37794	0.82 (0.49-1.38)	0.47
outcome	class.Clostridia.id.1859	Weighted median	12	-0.0597483	0.0747451	0.424081	-0.206249	0.0867521	0.942002	0.813631	1.09063	0.94 (0.81-1.09)	0.42
outcome	class.Clostridia.id.1859	Inverse variance weighted	12	-0.0552396	0.0546774	0.31236	-0.162407	0.0519281	0.946258	0.850095	1.0533	0.95 (0.85-1.05)	0.31
outcome	class.Clostridia.id.1859	Simple mode	12	-0.0656625	0.106266	0.549216	-0.273944	0.142619	0.936447	0.760375	1.15329	0.94 (0.76-1.15)	0.55
outcome	class.Clostridia.id.1859	Weighted mode	12	-0.0613481	0.110626	0.590296	-0.278175	0.155479	0.940496	0.757164	1.16822	0.94 (0.76-1.17)	0.59
outcome	class.Coriobacteriia.id.809	MR Egger	18	0.0646951	0.197959	0.748048	-0.323305	0.452695	1.06683	0.723753	1.57255	1.07 (0.72-1.57)	0.75
outcome	class.Coriobacteriia.id.809	Weighted median	18	0.00494362	0.0643981	0.938809	-0.121277	0.131164	1.00496	0.885789	1.14015	1.00 (0.89-1.14)	0.94
outcome	class.Coriobacteriia.id.809	Inverse variance weighted	18	0.00319464	0.0485519	0.947538	-0.091967	0.0983563	1.0032	0.912135	1.10336	1.00 (0.91-1.10)	0.95
outcome	class.Coriobacteriia.id.809	Simple mode	18	-0.00194896	0.100312	0.984725	-0.19856	0.194662	0.998053	0.81991	1.2149	1.00 (0.82-1.21)	0.98
outcome	class.Coriobacteriia.id.809	Weighted mode	18	0.0111252	0.0955383	0.908663	-0.17613	0.19838	1.01119	0.838509	1.21943	1.01 (0.84-1.22)	0.91
outcome	class.Deltaproteobacteria.id.3087	MR Egger	13	0.168355	0.203407	0.425446	-0.230322	0.567033	1.18336	0.794278	1.76303	1.18 (0.79-1.76)	0.43
outcome	class.Deltaproteobacteria.id.3087	Weighted median	13	0.105252	0.068949	0.126879	-0.0298875	0.240392	1.11099	0.970555	1.27175	1.11 (0.97-1.27)	0.13
outcome	class.Deltaproteobacteria.id.3087	Inverse variance weighted	13	0.0286511	0.0730765	0.695006	-0.114579	0.171881	1.02907	0.891742	1.18754	1.03 (0.89-1.19)	0.7
outcome	class.Deltaproteobacteria.id.3087	Simple mode	13	0.111082	0.13448	0.424918	-0.1525	0.374663	1.11749	0.858559	1.4545	1.12 (0.86-1.45)	0.42
outcome	class.Deltaproteobacteria.id.3087	Weighted mode	13	0.139551	0.0990548	0.184268	-0.0545964	0.333698	1.14976	0.946867	1.39612	1.15 (0.95-1.40)	0.18
outcome	class.Erysipelotrichia.id.2147	MR Egger	13	0.266193	0.251313	0.312208	-0.226379	0.758766	1.30499	0.797416	2.13564	1.30 (0.80-2.14)	0.31
outcome	class.Erysipelotrichia.id.2147	Weighted median	13	-0.0110486	0.0725426	0.878946	-0.153232	0.131135	0.989012	0.857931	1.14012	0.99 (0.86-1.14)	0.88
outcome	class.Erysipelotrichia.id.2147	Inverse variance weighted	13	0.0194424	0.0549529	0.723487	-0.0882652	0.12715	1.01963	0.915518	1.13559	1.02 (0.92-1.14)	0.72
outcome	class.Erysipelotrichia.id.2147	Simple mode	13	-0.0800669	0.126313	0.538058	-0.327641	0.167507	0.923055	0.720622	1.18235	0.92 (0.72-1.18)	0.54
outcome	class.Erysipelotrichia.id.2147	Weighted mode	13	-0.0820529	0.122155	0.514491	-0.321476	0.15737	0.921223	0.725078	1.17043	0.92 (0.73-1.17)	0.51
outcome	class.Gammaproteobacteria.id.3303	MR Egger	7	0.0447595	0.250271	0.865081	-0.445771	0.53529	1.04578	0.640331	1.70794	1.05 (0.64-1.71)	0.87
outcome	class.Gammaproteobacteria.id.3303	Weighted median	7	0.0760571	0.089835	0.397201	-0.10002	0.252134	1.07902	0.90482	1.28677	1.08 (0.90-1.29)	0.4
outcome	class.Gammaproteobacteria.id.3303	Inverse variance weighted	7	0.0754272	0.0667858	0.258733	-0.055473	0.206327	1.07834	0.946038	1.22916	1.08 (0.95-1.23)	0.26
outcome	class.Gammaproteobacteria.id.3303	Simple mode	7	0.0667462	0.123502	0.608351	-0.175318	0.30881	1.06902	0.83919	1.3618	1.07 (0.84-1.36)	0.61
outcome	class.Gammaproteobacteria.id.3303	Weighted mode	7	0.0604375	0.113814	0.614477	-0.162637	0.283512	1.0623	0.849899	1.32779	1.06 (0.85-1.33)	0.61
outcome	class.Lentisphaeria.id.2250	MR Egger	8	-0.135185	0.120133	0.303451	-0.370646	0.100275	0.873554	0.690289	1.10547	0.87 (0.69-1.11)	0.3
outcome	class.Lentisphaeria.id.2250	Weighted median	8	-0.0606448	0.0448579	0.176397	-0.148566	0.0272767	0.941157	0.861943	1.02765	0.94 (0.86-1.03)	0.18
outcome	class.Lentisphaeria.id.2250	Inverse variance weighted	8	-0.0759957	0.0345576	0.0278704	-0.143729	-0.00826291	0.92682	0.866123	0.991771	0.93 (0.87-0.99)	0.028
outcome	class.Lentisphaeria.id.2250	Simple mode	8	-0.052691	0.0661645	0.451979	-0.182373	0.0769914	0.948673	0.83329	1.08003	0.95 (0.83-1.08)	0.45
outcome	class.Lentisphaeria.id.2250	Weighted mode	8	-0.0468627	0.0667275	0.505168	-0.177649	0.0839232	0.954218	0.837237	1.08755	0.95 (0.84-1.09)	0.51
outcome	class.Melainabacteria.id.1589	MR Egger	10	-0.111443	0.130836	0.419104	-0.367883	0.144996	0.894542	0.692198	1.15603	0.89 (0.69-1.16)	0.42
outcome	class.Melainabacteria.id.1589	Weighted median	10	-0.114641	0.0506923	0.0237278	-0.213998	-0.0152842	0.891686	0.80735	0.984832	0.89 (0.81-0.98)	0.024
outcome	class.Melainabacteria.id.1589	Inverse variance weighted	10	-0.049055	0.0422572	0.245696	-0.131879	0.0337692	0.952129	0.876447	1.03435	0.95 (0.88-1.03)	0.25
outcome	class.Melainabacteria.id.1589	Simple mode	10	-0.140777	0.0914105	0.157933	-0.319942	0.0383875	0.868683	0.726191	1.03913	0.87 (0.73-1.04)	0.16
outcome	class.Melainabacteria.id.1589	Weighted mode	10	-0.136409	0.0948865	0.184392	-0.322386	0.0495688	0.872486	0.724418	1.05082	0.87 (0.72-1.05)	0.18
outcome	class.Methanobacteria.id.119	MR Egger	10	0.0362625	0.115913	0.762399	-0.190926	0.263451	1.03693	0.826194	1.30141	1.04 (0.83-1.30)	0.76
outcome	class.Methanobacteria.id.119	Weighted median	10	0.00984475	0.0373836	0.792285	-0.0634271	0.0831166	1.00989	0.938543	1.08667	1.01 (0.94-1.09)	0.79
outcome	class.Methanobacteria.id.119	Inverse variance weighted	10	-0.00688979	0.0275242	0.802342	-0.0608372	0.0470576	0.993134	0.940976	1.04818	0.99 (0.94-1.05)	0.8
outcome	class.Methanobacteria.id.119	Simple mode	10	0.0211039	0.0582057	0.725291	-0.0929792	0.135187	1.02133	0.911212	1.14475	1.02 (0.91-1.14)	0.73
outcome	class.Methanobacteria.id.119	Weighted mode	10	0.0190465	0.0555062	0.739371	-0.0897457	0.127839	1.01923	0.914164	1.13637	1.02 (0.91-1.14)	0.74
outcome	class.Mollicutes.id.3920	MR Egger	12	-0.0690232	0.145306	0.644978	-0.353824	0.215777	0.933305	0.701999	1.24083	0.93 (0.70-1.24)	0.64
outcome	class.Mollicutes.id.3920	Weighted median	12	-0.00648847	0.0563518	0.908332	-0.116938	0.103961	0.993533	0.88964	1.10956	0.99 (0.89-1.11)	0.91
outcome	class.Mollicutes.id.3920	Inverse variance weighted	12	0.00787529	0.0426707	0.853575	-0.0757593	0.0915099	1.00791	0.927039	1.09583	1.01 (0.93-1.10)	0.85
outcome	class.Mollicutes.id.3920	Simple mode	12	-0.0327837	0.0866192	0.712277	-0.202557	0.13699	0.967748	0.81664	1.14682	0.97 (0.82-1.15)	0.71
outcome	class.Mollicutes.id.3920	Weighted mode	12	-0.0195882	0.0830659	0.817909	-0.182397	0.143221	0.980602	0.83327	1.15398	0.98 (0.83-1.15)	0.82
outcome	class.Negativicutes.id.2164	MR Egger	12	-0.233559	0.192694	0.253343	-0.611239	0.14412	0.791711	0.542678	1.15502	0.79 (0.54-1.16)	0.25
outcome	class.Negativicutes.id.2164	Weighted median	12	0.0158704	0.0728371	0.827516	-0.12689	0.158631	1.016	0.88083	1.17191	1.02 (0.88-1.17)	0.83
outcome	class.Negativicutes.id.2164	Inverse variance weighted	12	0.0310625	0.0556666	0.576838	-0.0780441	0.140169	1.03155	0.924924	1.15047	1.03 (0.92-1.15)	0.58
outcome	class.Negativicutes.id.2164	Simple mode	12	0.0442172	0.121592	0.723011	-0.194104	0.282538	1.04521	0.823572	1.32649	1.05 (0.82-1.33)	0.72
outcome	class.Negativicutes.id.2164	Weighted mode	12	0.0382698	0.119271	0.754326	-0.195501	0.27204	1.03901	0.822423	1.31264	1.04 (0.82-1.31)	0.75
outcome	class.Verrucomicrobiae.id.4029	MR Egger	12	-0.258843	0.208503	0.242775	-0.667509	0.149823	0.771944	0.512985	1.16163	0.77 (0.51-1.16)	0.24
outcome	class.Verrucomicrobiae.id.4029	Weighted median	12	-0.0464322	0.0641106	0.468911	-0.172089	0.0792246	0.954629	0.841904	1.08245	0.95 (0.84-1.08)	0.47
outcome	class.Verrucomicrobiae.id.4029	Inverse variance weighted	12	-0.0181796	0.0530516	0.731842	-0.122161	0.0858016	0.981985	0.885006	1.08959	0.98 (0.89-1.09)	0.73
outcome	class.Verrucomicrobiae.id.4029	Simple mode	12	-0.0460087	0.103488	0.665243	-0.248845	0.156828	0.955034	0.779701	1.16979	0.96 (0.78-1.17)	0.67
outcome	class.Verrucomicrobiae.id.4029	Weighted mode	12	-0.0385404	0.0943292	0.690694	-0.223426	0.146345	0.962193	0.799774	1.1576	0.96 (0.80-1.16)	0.69
outcome	family.Acidaminococcaceae.id.2166	MR Egger	7	-0.0433329	0.209005	0.843932	-0.452982	0.366316	0.957593	0.63573	1.44241	0.96 (0.64-1.44)	0.84
outcome	family.Acidaminococcaceae.id.2166	Weighted median	7	0.0587396	0.0788934	0.456548	-0.0958915	0.213371	1.0605	0.908563	1.23784	1.06 (0.91-1.24)	0.46
outcome	family.Acidaminococcaceae.id.2166	Inverse variance weighted	7	0.0263392	0.0654812	0.687507	-0.102004	0.154682	1.02669	0.903026	1.16729	1.03 (0.90-1.17)	0.69
outcome	family.Acidaminococcaceae.id.2166	Simple mode	7	0.0714131	0.105132	0.522294	-0.134646	0.277473	1.07402	0.874025	1.31979	1.07 (0.87-1.32)	0.52
outcome	family.Acidaminococcaceae.id.2166	Weighted mode	7	0.0692177	0.0922283	0.481336	-0.11155	0.249985	1.07167	0.894447	1.28401	1.07 (0.89-1.28)	0.48
outcome	family.Actinomycetaceae.id.421	MR Egger	5	-0.00363761	0.192245	0.986092	-0.380437	0.373162	0.996369	0.683563	1.45232	1.00 (0.68-1.45)	0.99
outcome	family.Actinomycetaceae.id.421	Weighted median	5	-0.00632905	0.0765056	0.934069	-0.15628	0.143622	0.993691	0.85532	1.15445	0.99 (0.86-1.15)	0.93
outcome	family.Actinomycetaceae.id.421	Inverse variance weighted	5	-0.02695	0.0562407	0.631803	-0.137182	0.0832817	0.97341	0.871812	1.08685	0.97 (0.87-1.09)	0.63
outcome	family.Actinomycetaceae.id.421	Simple mode	5	-0.0187564	0.100065	0.860437	-0.214883	0.17737	0.981418	0.806636	1.19407	0.98 (0.81-1.19)	0.86
outcome	family.Actinomycetaceae.id.421	Weighted mode	5	-0.0187564	0.0967766	0.855768	-0.208439	0.170926	0.981418	0.811851	1.1864	0.98 (0.81-1.19)	0.86
outcome	family.Alcaligenaceae.id.2875	MR Egger	15	-0.175461	0.221253	0.441991	-0.609117	0.258194	0.83907	0.543831	1.29459	0.84 (0.54-1.29)	0.44
outcome	family.Alcaligenaceae.id.2875	Weighted median	15	0.0121413	0.0671002	0.856412	-0.119375	0.143658	1.01222	0.887475	1.15449	1.01 (0.89-1.15)	0.86
outcome	family.Alcaligenaceae.id.2875	Inverse variance weighted	15	0.0260219	0.0503014	0.604933	-0.0725689	0.124613	1.02636	0.930002	1.13271	1.03 (0.93-1.13)	0.6
outcome	family.Alcaligenaceae.id.2875	Simple mode	15	0.000521048	0.119805	0.996591	-0.234298	0.23534	1.00052	0.791126	1.26534	1.00 (0.79-1.27)	1
outcome	family.Alcaligenaceae.id.2875	Weighted mode	15	-0.0119815	0.105734	0.911388	-0.21922	0.195257	0.98809	0.803145	1.21562	0.99 (0.80-1.22)	0.91
outcome	family.Bacteroidaceae.id.917	MR Egger	9	-0.305628	0.402982	0.472959	-1.09547	0.484218	0.736661	0.334381	1.6229	0.74 (0.33-1.62)	0.47
outcome	family.Bacteroidaceae.id.917	Weighted median	9	0.00215243	0.091229	0.981177	-0.176656	0.180961	1.00215	0.838068	1.19837	1.00 (0.84-1.20)	0.98
outcome	family.Bacteroidaceae.id.917	Inverse variance weighted	9	-0.0527132	0.0741879	0.477371	-0.198122	0.0926951	0.948652	0.82027	1.09713	0.95 (0.82-1.10)	0.48
outcome	family.Bacteroidaceae.id.917	Simple mode	9	0.0936412	0.165896	0.587915	-0.231515	0.418797	1.09817	0.793331	1.52013	1.10 (0.79-1.52)	0.59
outcome	family.Bacteroidaceae.id.917	Weighted mode	9	0.110022	0.162367	0.517133	-0.208218	0.428261	1.1163	0.81203	1.53459	1.12 (0.81-1.53)	0.52
outcome	family.BacteroidalesS24.7group.id.11173	MR Egger	8	0.10399	0.173642	0.571158	-0.236349	0.444329	1.10959	0.789505	1.55944	1.11 (0.79-1.56)	0.57
outcome	family.BacteroidalesS24.7group.id.11173	Weighted median	8	-0.0107388	0.0572873	0.851304	-0.123022	0.101544	0.989319	0.884244	1.10688	0.99 (0.88-1.11)	0.85
outcome	family.BacteroidalesS24.7group.id.11173	Inverse variance weighted	8	0.0139309	0.0427955	0.744787	-0.0699484	0.0978101	1.01403	0.932442	1.10275	1.01 (0.93-1.10)	0.74
outcome	family.BacteroidalesS24.7group.id.11173	Simple mode	8	-0.0196314	0.0831948	0.820212	-0.182693	0.14343	0.98056	0.833024	1.15423	0.98 (0.83-1.15)	0.82
outcome	family.BacteroidalesS24.7group.id.11173	Weighted mode	8	-0.0222776	0.0871813	0.805658	-0.193153	0.148598	0.977969	0.824356	1.16021	0.98 (0.82-1.16)	0.81
outcome	family.Bifidobacteriaceae.id.433	MR Egger	20	0.189556	0.137883	0.18608	-0.0806948	0.459806	1.20871	0.922475	1.58377	1.21 (0.92-1.58)	0.19
outcome	family.Bifidobacteriaceae.id.433	Weighted median	20	0.125325	0.0527444	0.017498	0.0219455	0.228704	1.13352	1.02219	1.25697	1.13 (1.02-1.26)	0.017
outcome	family.Bifidobacteriaceae.id.433	Inverse variance weighted	20	0.031584	0.0404424	0.434826	-0.0476832	0.110851	1.03209	0.953436	1.11723	1.03 (0.95-1.12)	0.43
outcome	family.Bifidobacteriaceae.id.433	Simple mode	20	0.138132	0.105092	0.204363	-0.067849	0.344113	1.14813	0.934402	1.41074	1.15 (0.93-1.41)	0.2
outcome	family.Bifidobacteriaceae.id.433	Weighted mode	20	0.138132	0.0668364	0.0526634	0.0071328	0.269132	1.14813	1.00716	1.30883	1.15 (1.01-1.31)	0.05
outcome	family.Christensenellaceae.id.1866	MR Egger	11	-0.0408989	0.104496	0.704612	-0.245711	0.163913	0.959926	0.782148	1.17811	0.96 (0.78-1.18)	0.7
outcome	family.Christensenellaceae.id.1866	Weighted median	11	-0.0328179	0.0646995	0.61199	-0.159629	0.0939932	0.967715	0.85246	1.09855	0.97 (0.85-1.10)	0.61
outcome	family.Christensenellaceae.id.1866	Inverse variance weighted	11	-0.0123055	0.0482126	0.798543	-0.106802	0.0821912	0.98777	0.898703	1.08566	0.99 (0.90-1.09)	0.8
outcome	family.Christensenellaceae.id.1866	Simple mode	11	-0.0376371	0.100394	0.715567	-0.234409	0.159135	0.963062	0.791038	1.1725	0.96 (0.79-1.17)	0.72
outcome	family.Christensenellaceae.id.1866	Weighted mode	11	-0.0526604	0.0902231	0.572372	-0.229498	0.124177	0.948702	0.794933	1.13222	0.95 (0.79-1.13)	0.57
outcome	family.Clostridiaceae1.id.1869	MR Egger	10	0.0401194	0.16526	0.814296	-0.28379	0.364029	1.04094	0.752924	1.43912	1.04 (0.75-1.44)	0.81
outcome	family.Clostridiaceae1.id.1869	Weighted median	10	0.106406	0.0686297	0.121039	-0.0281087	0.24092	1.11227	0.972283	1.27242	1.11 (0.97-1.27)	0.12
outcome	family.Clostridiaceae1.id.1869	Inverse variance weighted	10	0.100282	0.0538997	0.062811	-0.00536156	0.205925	1.10548	0.994653	1.22866	1.11 (0.99-1.23)	0.06
outcome	family.Clostridiaceae1.id.1869	Simple mode	10	0.144942	0.109035	0.216451	-0.0687657	0.35865	1.15597	0.933545	1.4314	1.16 (0.93-1.43)	0.22
outcome	family.Clostridiaceae1.id.1869	Weighted mode	10	0.145725	0.0959469	0.163128	-0.0423313	0.333781	1.15688	0.958552	1.39624	1.16 (0.96-1.40)	0.16
outcome	family.ClostridialesvadinBB60group.id.11286	MR Egger	15	-0.143746	0.102492	0.18419	-0.344631	0.0571383	0.866108	0.708482	1.0588	0.87 (0.71-1.06)	0.18
outcome	family.ClostridialesvadinBB60group.id.11286	Weighted median	15	-0.0863572	0.0480008	0.0720059	-0.180439	0.00772425	0.917267	0.834904	1.00775	0.92 (0.83-1.01)	0.07
outcome	family.ClostridialesvadinBB60group.id.11286	Inverse variance weighted	15	-0.0827414	0.0357415	0.0206131	-0.152795	-0.0126881	0.920589	0.858306	0.987392	0.92 (0.86-0.99)	0.021
outcome	family.ClostridialesvadinBB60group.id.11286	Simple mode	15	-0.0890339	0.0793796	0.280893	-0.244618	0.06655	0.914815	0.783004	1.06881	0.91 (0.78-1.07)	0.28
outcome	family.ClostridialesvadinBB60group.id.11286	Weighted mode	15	-0.0969049	0.0757908	0.221834	-0.245455	0.0516452	0.907642	0.782349	1.053	0.91 (0.78-1.05)	0.22
outcome	family.Coriobacteriaceae.id.811	MR Egger	18	0.0646951	0.197959	0.748048	-0.323305	0.452695	1.06683	0.723753	1.57255	1.07 (0.72-1.57)	0.75
outcome	family.Coriobacteriaceae.id.811	Weighted median	18	0.00494362	0.0640308	0.938459	-0.120557	0.130444	1.00496	0.886427	1.13933	1.00 (0.89-1.14)	0.94
outcome	family.Coriobacteriaceae.id.811	Inverse variance weighted	18	0.00319464	0.0485519	0.947538	-0.091967	0.0983563	1.0032	0.912135	1.10336	1.00 (0.91-1.10)	0.95
outcome	family.Coriobacteriaceae.id.811	Simple mode	18	-0.00194896	0.0977533	0.984325	-0.193545	0.189648	0.998053	0.824032	1.20882	1.00 (0.82-1.21)	0.98
outcome	family.Coriobacteriaceae.id.811	Weighted mode	18	0.0111252	0.0911703	0.904309	-0.167569	0.189819	1.01119	0.845719	1.20903	1.01 (0.85-1.21)	0.9
outcome	family.Defluviitaleaceae.id.1924	MR Egger	12	0.0694607	0.139192	0.628553	-0.203355	0.342276	1.07193	0.815989	1.40815	1.07 (0.82-1.41)	0.63
outcome	family.Defluviitaleaceae.id.1924	Weighted median	12	0.0377596	0.053298	0.478659	-0.0667045	0.142224	1.03848	0.935472	1.15283	1.04 (0.94-1.15)	0.48
outcome	family.Defluviitaleaceae.id.1924	Inverse variance weighted	12	-0.0186006	0.0394877	0.637607	-0.0959966	0.0587953	0.981571	0.908467	1.06056	0.98 (0.91-1.06)	0.64
outcome	family.Defluviitaleaceae.id.1924	Simple mode	12	0.0524773	0.0902597	0.572689	-0.124432	0.229386	1.05388	0.882999	1.25783	1.05 (0.88-1.26)	0.57
outcome	family.Defluviitaleaceae.id.1924	Weighted mode	12	0.0536348	0.0836439	0.534507	-0.110307	0.217577	1.0551	0.895559	1.24306	1.06 (0.90-1.24)	0.53
outcome	family.Desulfovibrionaceae.id.3169	MR Egger	10	0.154852	0.221322	0.503968	-0.27894	0.588644	1.16749	0.756585	1.80154	1.17 (0.76-1.80)	0.5
outcome	family.Desulfovibrionaceae.id.3169	Weighted median	10	0.164781	0.0717337	0.0216115	0.0241834	0.305379	1.17914	1.02448	1.35714	1.18 (1.02-1.36)	0.022
outcome	family.Desulfovibrionaceae.id.3169	Inverse variance weighted	10	0.0565258	0.0850436	0.506262	-0.11016	0.223211	1.05815	0.895691	1.25008	1.06 (0.90-1.25)	0.51
outcome	family.Desulfovibrionaceae.id.3169	Simple mode	10	0.164917	0.126732	0.225479	-0.0834785	0.413313	1.1793	0.919911	1.51182	1.18 (0.92-1.51)	0.23
outcome	family.Desulfovibrionaceae.id.3169	Weighted mode	10	0.180352	0.0925576	0.0831619	-0.001061	0.361765	1.19764	0.99894	1.43586	1.20 (1.00-1.44)	0.08
outcome	family.Enterobacteriaceae.id.3469	MR Egger	7	1.07988	0.38988	0.0393756	0.315716	1.84405	2.94433	1.37124	6.32207	2.94 (1.37-6.32)	0.039
outcome	family.Enterobacteriaceae.id.3469	Weighted median	7	0.121866	0.0940929	0.195262	-0.0625559	0.306288	1.1296	0.939361	1.35837	1.13 (0.94-1.36)	0.2
outcome	family.Enterobacteriaceae.id.3469	Inverse variance weighted	7	0.0735914	0.0885531	0.40595	-0.0999727	0.247156	1.07637	0.904862	1.28038	1.08 (0.90-1.28)	0.41
outcome	family.Enterobacteriaceae.id.3469	Simple mode	7	0.229105	0.138768	0.149831	-0.0428803	0.50109	1.25747	0.958026	1.65052	1.26 (0.96-1.65)	0.15
outcome	family.Enterobacteriaceae.id.3469	Weighted mode	7	0.216932	0.128326	0.141891	-0.0345857	0.46845	1.24226	0.966006	1.59752	1.24 (0.97-1.60)	0.14
outcome	family.Erysipelotrichaceae.id.2149	MR Egger	13	0.266193	0.251313	0.312208	-0.226379	0.758766	1.30499	0.797416	2.13564	1.30 (0.80-2.14)	0.31
outcome	family.Erysipelotrichaceae.id.2149	Weighted median	13	-0.0110486	0.0728436	0.879442	-0.153822	0.131725	0.989012	0.857425	1.14079	0.99 (0.86-1.14)	0.88
outcome	family.Erysipelotrichaceae.id.2149	Inverse variance weighted	13	0.0194424	0.0549529	0.723487	-0.0882652	0.12715	1.01963	0.915518	1.13559	1.02 (0.92-1.14)	0.72
outcome	family.Erysipelotrichaceae.id.2149	Simple mode	13	-0.0800669	0.12333	0.528434	-0.321794	0.16166	0.923055	0.724848	1.17546	0.92 (0.72-1.18)	0.53
outcome	family.Erysipelotrichaceae.id.2149	Weighted mode	13	-0.0820529	0.117176	0.497121	-0.311717	0.147612	0.921223	0.732188	1.15906	0.92 (0.73-1.16)	0.5
outcome	family.FamilyXI.id.1936	MR Egger	8	0.14345	0.179069	0.453626	-0.207525	0.494426	1.15425	0.812593	1.63956	1.15 (0.81-1.64)	0.45
outcome	family.FamilyXI.id.1936	Weighted median	8	-0.0176453	0.035621	0.620345	-0.0874625	0.0521719	0.982509	0.916253	1.05356	0.98 (0.92-1.05)	0.62
outcome	family.FamilyXI.id.1936	Inverse variance weighted	8	-0.00241809	0.0276565	0.930327	-0.0566247	0.0517886	0.997585	0.944949	1.05315	1.00 (0.94-1.05)	0.93
outcome	family.FamilyXI.id.1936	Simple mode	8	-0.0368105	0.0625538	0.57471	-0.159416	0.0857949	0.963859	0.852642	1.08958	0.96 (0.85-1.09)	0.57
outcome	family.FamilyXI.id.1936	Weighted mode	8	-0.0319148	0.058311	0.601165	-0.146204	0.0823748	0.968589	0.863981	1.08586	0.97 (0.86-1.09)	0.6
outcome	family.FamilyXIII.id.1957	MR Egger	10	-0.295272	0.254216	0.278919	-0.793536	0.202992	0.744329	0.452243	1.22506	0.74 (0.45-1.23)	0.28
outcome	family.FamilyXIII.id.1957	Weighted median	10	-0.0945509	0.0808334	0.242122	-0.252984	0.0638827	0.909781	0.77648	1.06597	0.91 (0.78-1.07)	0.24
outcome	family.FamilyXIII.id.1957	Inverse variance weighted	10	-0.110667	0.0604011	0.0669209	-0.229053	0.00771897	0.895237	0.795286	1.00775	0.90 (0.80-1.01)	0.07
outcome	family.FamilyXIII.id.1957	Simple mode	10	-0.149231	0.128559	0.275586	-0.401206	0.102744	0.86137	0.669512	1.10821	0.86 (0.67-1.11)	0.28
outcome	family.FamilyXIII.id.1957	Weighted mode	10	-0.126415	0.132035	0.363355	-0.385203	0.132372	0.881249	0.680312	1.14153	0.88 (0.68-1.14)	0.36
outcome	family.Lachnospiraceae.id.1987	MR Egger	17	0.0164944	0.11171	0.884582	-0.202457	0.235446	1.01663	0.816721	1.26547	1.02 (0.82-1.27)	0.88
outcome	family.Lachnospiraceae.id.1987	Weighted median	17	-0.00549208	0.0620077	0.929423	-0.127027	0.116043	0.994523	0.88071	1.12304	0.99 (0.88-1.12)	0.93
outcome	family.Lachnospiraceae.id.1987	Inverse variance weighted	17	0.0374057	0.0440693	0.395997	-0.0489701	0.123781	1.03811	0.95221	1.13177	1.04 (0.95-1.13)	0.4
outcome	family.Lachnospiraceae.id.1987	Simple mode	17	-0.0552746	0.102395	0.596756	-0.255968	0.145419	0.946225	0.774166	1.15652	0.95 (0.77-1.16)	0.6
outcome	family.Lachnospiraceae.id.1987	Weighted mode	17	-0.0256548	0.0846622	0.765774	-0.191593	0.140283	0.974671	0.825643	1.1506	0.97 (0.83-1.15)	0.77
outcome	family.Lactobacillaceae.id.1836	MR Egger	10	0.0509067	0.106261	0.644709	-0.157366	0.259179	1.05222	0.854392	1.29587	1.05 (0.85-1.30)	0.64
outcome	family.Lactobacillaceae.id.1836	Weighted median	10	0.0187366	0.0489304	0.701776	-0.0771669	0.11464	1.01891	0.925735	1.12147	1.02 (0.93-1.12)	0.7
outcome	family.Lactobacillaceae.id.1836	Inverse variance weighted	10	0.0195027	0.0380759	0.608508	-0.0551261	0.0941314	1.01969	0.946366	1.0987	1.02 (0.95-1.10)	0.61
outcome	family.Lactobacillaceae.id.1836	Simple mode	10	0.0215404	0.0718377	0.771103	-0.119262	0.162342	1.02177	0.887576	1.17626	1.02 (0.89-1.18)	0.77
outcome	family.Lactobacillaceae.id.1836	Weighted mode	10	0.0182515	0.0672093	0.792085	-0.113479	0.149982	1.01842	0.892723	1.16181	1.02 (0.89-1.16)	0.79
outcome	family.Methanobacteriaceae.id.121	MR Egger	10	0.0362625	0.115913	0.762399	-0.190926	0.263451	1.03693	0.826194	1.30141	1.04 (0.83-1.30)	0.76
outcome	family.Methanobacteriaceae.id.121	Weighted median	10	0.00984475	0.0373836	0.792285	-0.0634271	0.0831166	1.00989	0.938543	1.08667	1.01 (0.94-1.09)	0.79
outcome	family.Methanobacteriaceae.id.121	Inverse variance weighted	10	-0.00688979	0.0275242	0.802342	-0.0608372	0.0470576	0.993134	0.940976	1.04818	0.99 (0.94-1.05)	0.8
outcome	family.Methanobacteriaceae.id.121	Simple mode	10	0.0211039	0.0582057	0.725291	-0.0929792	0.135187	1.02133	0.911212	1.14475	1.02 (0.91-1.14)	0.73
outcome	family.Methanobacteriaceae.id.121	Weighted mode	10	0.0190465	0.0555062	0.739371	-0.0897457	0.127839	1.01923	0.914164	1.13637	1.02 (0.91-1.14)	0.74
outcome	family.Oxalobacteraceae.id.2966	MR Egger	14	0.0247765	0.112413	0.82926	-0.195553	0.245106	1.02509	0.82238	1.27776	1.03 (0.82-1.28)	0.83
outcome	family.Oxalobacteraceae.id.2966	Weighted median	14	0.0453024	0.0373088	0.224651	-0.0278229	0.118428	1.04634	0.972561	1.12573	1.05 (0.97-1.13)	0.22
outcome	family.Oxalobacteraceae.id.2966	Inverse variance weighted	14	0.0416547	0.0279764	0.136507	-0.0131789	0.0964884	1.04253	0.986908	1.1013	1.04 (0.99-1.10)	0.14
outcome	family.Oxalobacteraceae.id.2966	Simple mode	14	0.0685582	0.0590082	0.266188	-0.0470979	0.184214	1.07096	0.953994	1.20227	1.07 (0.95-1.20)	0.27
outcome	family.Oxalobacteraceae.id.2966	Weighted mode	14	0.0622422	0.0534678	0.265301	-0.0425547	0.167039	1.06422	0.958338	1.1818	1.06 (0.96-1.18)	0.27
outcome	family.Pasteurellaceae.id.3689	MR Egger	14	-0.0535788	0.0765836	0.497508	-0.203683	0.0965251	0.947831	0.815721	1.10134	0.95 (0.82-1.10)	0.5
outcome	family.Pasteurellaceae.id.3689	Weighted median	14	-0.0469706	0.0448255	0.294706	-0.134829	0.0408874	0.954115	0.873866	1.04173	0.95 (0.87-1.04)	0.29
outcome	family.Pasteurellaceae.id.3689	Inverse variance weighted	14	-0.0393221	0.0332522	0.236992	-0.104496	0.0258523	0.961441	0.900778	1.02619	0.96 (0.90-1.03)	0.24
outcome	family.Pasteurellaceae.id.3689	Simple mode	14	-0.0547071	0.0699054	0.447891	-0.191722	0.0823074	0.946762	0.825537	1.08579	0.95 (0.83-1.09)	0.45
outcome	family.Pasteurellaceae.id.3689	Weighted mode	14	-0.0599474	0.0607119	0.341465	-0.178943	0.059048	0.941814	0.836154	1.06083	0.94 (0.84-1.06)	0.34
outcome	family.Peptococcaceae.id.2024	MR Egger	10	0.0585007	0.106818	0.598863	-0.150862	0.267864	1.06025	0.859966	1.30717	1.06 (0.86-1.31)	0.6
outcome	family.Peptococcaceae.id.2024	Weighted median	10	0.0435509	0.058451	0.456222	-0.0710132	0.158115	1.04451	0.93145	1.1713	1.04 (0.93-1.17)	0.46
outcome	family.Peptococcaceae.id.2024	Inverse variance weighted	10	0.0501786	0.0432327	0.245779	-0.0345575	0.134915	1.05146	0.966033	1.14444	1.05 (0.97-1.14)	0.25
outcome	family.Peptococcaceae.id.2024	Simple mode	10	0.062974	0.0874765	0.489861	-0.10848	0.234428	1.065	0.897197	1.26419	1.06 (0.90-1.26)	0.49
outcome	family.Peptococcaceae.id.2024	Weighted mode	10	0.0462245	0.0710854	0.531766	-0.0931028	0.185552	1.04731	0.9111	1.20388	1.05 (0.91-1.20)	0.53
outcome	family.Peptostreptococcaceae.id.2042	MR Egger	14	0.174738	0.109935	0.137941	-0.0407348	0.390211	1.19093	0.960084	1.47729	1.19 (0.96-1.48)	0.14
outcome	family.Peptostreptococcaceae.id.2042	Weighted median	14	0.0250571	0.0614346	0.683372	-0.0953547	0.145469	1.02537	0.90905	1.15658	1.03 (0.91-1.16)	0.68
outcome	family.Peptostreptococcaceae.id.2042	Inverse variance weighted	14	0.063233	0.0477814	0.185709	-0.0304186	0.156885	1.06528	0.970039	1.16986	1.07 (0.97-1.17)	0.19
outcome	family.Peptostreptococcaceae.id.2042	Simple mode	14	0.026241	0.113812	0.821242	-0.19683	0.249312	1.02659	0.82133	1.28314	1.03 (0.82-1.28)	0.82
outcome	family.Peptostreptococcaceae.id.2042	Weighted mode	14	0.000990653	0.119247	0.993498	-0.232734	0.234715	1.00099	0.792365	1.26455	1.00 (0.79-1.26)	0.99
outcome	family.Porphyromonadaceae.id.943	MR Egger	10	0.195228	0.263694	0.480245	-0.321612	0.712068	1.21559	0.724979	2.0382	1.22 (0.72-2.04)	0.48
outcome	family.Porphyromonadaceae.id.943	Weighted median	10	-0.0717067	0.0824947	0.384723	-0.233396	0.0899829	0.930804	0.79184	1.09416	0.93 (0.79-1.09)	0.38
outcome	family.Porphyromonadaceae.id.943	Inverse variance weighted	10	-0.031991	0.0657083	0.626354	-0.160779	0.0967972	0.968515	0.85148	1.10164	0.97 (0.85-1.10)	0.63
outcome	family.Porphyromonadaceae.id.943	Simple mode	10	-0.181922	0.160662	0.286763	-0.49682	0.132976	0.833666	0.608462	1.14222	0.83 (0.61-1.14)	0.29
outcome	family.Porphyromonadaceae.id.943	Weighted mode	10	-0.176981	0.148295	0.263205	-0.467638	0.113676	0.837796	0.62648	1.12039	0.84 (0.63-1.12)	0.26
outcome	family.Prevotellaceae.id.960	MR Egger	16	0.0681754	0.164208	0.684305	-0.253673	0.390024	1.07055	0.775946	1.47702	1.07 (0.78-1.48)	0.68
outcome	family.Prevotellaceae.id.960	Weighted median	16	-0.1026	0.0620084	0.0980038	-0.224136	0.0189368	0.902488	0.799206	1.01912	0.90 (0.80-1.02)	0.1
outcome	family.Prevotellaceae.id.960	Inverse variance weighted	16	-0.0879736	0.050874	0.083765	-0.187687	0.0117394	0.915785	0.828874	1.01181	0.92 (0.83-1.01)	0.08
outcome	family.Prevotellaceae.id.960	Simple mode	16	-0.167827	0.120905	0.185384	-0.404801	0.0691473	0.8455	0.66711	1.07159	0.85 (0.67-1.07)	0.19
outcome	family.Prevotellaceae.id.960	Weighted mode	16	-0.154452	0.107307	0.170595	-0.364774	0.0558702	0.856885	0.694354	1.05746	0.86 (0.69-1.06)	0.17
outcome	family.Rhodospirillaceae.id.2717	MR Egger	14	0.411389	0.223861	0.0909796	-0.0273779	0.850156	1.50891	0.972994	2.34001	1.51 (0.97-2.34)	0.09
outcome	family.Rhodospirillaceae.id.2717	Weighted median	14	-0.0054895	0.0511966	0.914611	-0.105835	0.0948558	0.994526	0.899573	1.0995	0.99 (0.90-1.10)	0.91
outcome	family.Rhodospirillaceae.id.2717	Inverse variance weighted	14	0.00163443	0.038186	0.96586	-0.0732102	0.0764791	1.00164	0.929405	1.07948	1.00 (0.93-1.08)	0.97
outcome	family.Rhodospirillaceae.id.2717	Simple mode	14	-0.00456411	0.0924893	0.961393	-0.185843	0.176715	0.995446	0.830404	1.19329	1.00 (0.83-1.19)	0.96
outcome	family.Rhodospirillaceae.id.2717	Weighted mode	14	-0.00827435	0.0931373	0.930563	-0.190823	0.174275	0.99176	0.826278	1.19038	0.99 (0.83-1.19)	0.93
outcome	family.Rikenellaceae.id.967	MR Egger	21	-0.0639483	0.132678	0.635324	-0.323997	0.1961	0.938053	0.723252	1.21665	0.94 (0.72-1.22)	0.64
outcome	family.Rikenellaceae.id.967	Weighted median	21	0.0196125	0.0548891	0.720859	-0.0879701	0.127195	1.01981	0.915788	1.13564	1.02 (0.92-1.14)	0.72
outcome	family.Rikenellaceae.id.967	Inverse variance weighted	21	-0.0198116	0.0400877	0.621161	-0.0983835	0.0587603	0.980383	0.906301	1.06052	0.98 (0.91-1.06)	0.62
outcome	family.Rikenellaceae.id.967	Simple mode	21	0.0541224	0.102666	0.603875	-0.147103	0.255348	1.05561	0.863205	1.29091	1.06 (0.86-1.29)	0.6
outcome	family.Rikenellaceae.id.967	Weighted mode	21	0.0480809	0.0976577	0.627839	-0.143328	0.23949	1.04926	0.86647	1.2706	1.05 (0.87-1.27)	0.63
outcome	family.Ruminococcaceae.id.2050	MR Egger	10	0.0729912	0.107341	0.515699	-0.137397	0.283379	1.07572	0.871624	1.32761	1.08 (0.87-1.33)	0.52
outcome	family.Ruminococcaceae.id.2050	Weighted median	10	0.0614786	0.0664809	0.355093	-0.0688239	0.191781	1.06341	0.933491	1.21141	1.06 (0.93-1.21)	0.36
outcome	family.Ruminococcaceae.id.2050	Inverse variance weighted	10	0.0503531	0.0513742	0.327025	-0.0503404	0.151047	1.05164	0.950906	1.16305	1.05 (0.95-1.16)	0.33
outcome	family.Ruminococcaceae.id.2050	Simple mode	10	0.101898	0.0967472	0.319683	-0.087726	0.291523	1.10727	0.916012	1.33846	1.11 (0.92-1.34)	0.32
outcome	family.Ruminococcaceae.id.2050	Weighted mode	10	0.0680732	0.0814541	0.42494	-0.0915769	0.227723	1.07044	0.912491	1.25574	1.07 (0.91-1.26)	0.42
outcome	family.Streptococcaceae.id.1850	MR Egger	16	0.270226	0.209972	0.21898	-0.141319	0.681772	1.31026	0.868212	1.97738	1.31 (0.87-1.98)	0.22
outcome	family.Streptococcaceae.id.1850	Weighted median	16	-0.114298	0.0649065	0.0782459	-0.241514	0.0129193	0.891993	0.785438	1.013	0.89 (0.79-1.01)	0.08
outcome	family.Streptococcaceae.id.1850	Inverse variance weighted	16	-0.0683105	0.0558347	0.221163	-0.177747	0.0411256	0.93397	0.837155	1.04198	0.93 (0.84-1.04)	0.22
outcome	family.Streptococcaceae.id.1850	Simple mode	16	-0.151661	0.130515	0.263383	-0.40747	0.104148	0.85928	0.665331	1.10976	0.86 (0.67-1.11)	0.26
outcome	family.Streptococcaceae.id.1850	Weighted mode	16	-0.145585	0.117557	0.234591	-0.375996	0.0848261	0.864516	0.686605	1.08853	0.86 (0.69-1.09)	0.23
outcome	family.unknownfamily.id.1000001214	MR Egger	9	-0.134093	0.138078	0.363832	-0.404727	0.13654	0.874509	0.667159	1.1463	0.87 (0.67-1.15)	0.36
outcome	family.unknownfamily.id.1000001214	Weighted median	9	-0.10861	0.0557206	0.0512738	-0.217822	0.000602835	0.897081	0.804269	1.0006	0.90 (0.80-1.00)	0.05
outcome	family.unknownfamily.id.1000001214	Inverse variance weighted	9	-0.0399205	0.045595	0.381277	-0.129287	0.0494457	0.960866	0.878722	1.05069	0.96 (0.88-1.05)	0.38
outcome	family.unknownfamily.id.1000001214	Simple mode	9	-0.135111	0.102597	0.224339	-0.336201	0.0659791	0.873619	0.714479	1.0682	0.87 (0.71-1.07)	0.22
outcome	family.unknownfamily.id.1000001214	Weighted mode	9	-0.130091	0.0962156	0.213329	-0.318674	0.0584915	0.878015	0.727113	1.06024	0.88 (0.73-1.06)	0.21
outcome	family.unknownfamily.id.1000005471	MR Egger	14	-0.0892213	0.114977	0.452777	-0.314576	0.136134	0.914643	0.730098	1.14584	0.91 (0.73-1.15)	0.45
outcome	family.unknownfamily.id.1000005471	Weighted median	14	0.00688265	0.0524513	0.895601	-0.0959218	0.109687	1.00691	0.908535	1.11593	1.01 (0.91-1.12)	0.9
outcome	family.unknownfamily.id.1000005471	Inverse variance weighted	14	0.0324135	0.0379231	0.392707	-0.0419157	0.106743	1.03294	0.958951	1.11265	1.03 (0.96-1.11)	0.39
outcome	family.unknownfamily.id.1000005471	Simple mode	14	0.0729898	0.0882334	0.423029	-0.0999477	0.245927	1.07572	0.904885	1.27881	1.08 (0.90-1.28)	0.42
outcome	family.unknownfamily.id.1000005471	Weighted mode	14	0.00362826	0.0733681	0.96131	-0.140173	0.14743	1.00363	0.869208	1.15885	1.00 (0.87-1.16)	0.96
outcome	family.unknownfamily.id.1000006161	MR Egger	14	0.065417	0.128001	0.618576	-0.185464	0.316298	1.0676	0.830719	1.37204	1.07 (0.83-1.37)	0.62
outcome	family.unknownfamily.id.1000006161	Weighted median	14	-0.0142844	0.0392124	0.715646	-0.0911407	0.0625718	0.985817	0.912889	1.06457	0.99 (0.91-1.06)	0.72
outcome	family.unknownfamily.id.1000006161	Inverse variance weighted	14	-0.0311873	0.0316681	0.324714	-0.0932568	0.0308822	0.969294	0.91096	1.03136	0.97 (0.91-1.03)	0.32
outcome	family.unknownfamily.id.1000006161	Simple mode	14	-0.0151814	0.0806284	0.853558	-0.173213	0.14285	0.984933	0.840958	1.15356	0.98 (0.84-1.15)	0.85
outcome	family.unknownfamily.id.1000006161	Weighted mode	14	0.0243185	0.0670027	0.722477	-0.107007	0.155644	1.02462	0.89852	1.16841	1.02 (0.90-1.17)	0.72
outcome	family.Veillonellaceae.id.2172	MR Egger	19	-0.0494263	0.0949254	0.609301	-0.23548	0.136627	0.951775	0.790191	1.1464	0.95 (0.79-1.15)	0.61
outcome	family.Veillonellaceae.id.2172	Weighted median	19	-0.0436352	0.0551063	0.428456	-0.151644	0.0643732	0.957303	0.859295	1.06649	0.96 (0.86-1.07)	0.43
outcome	family.Veillonellaceae.id.2172	Inverse variance weighted	19	0.0101982	0.0433775	0.814129	-0.0748216	0.095218	1.01025	0.927909	1.0999	1.01 (0.93-1.10)	0.81
outcome	family.Veillonellaceae.id.2172	Simple mode	19	-0.085016	0.104473	0.426416	-0.289783	0.119751	0.918498	0.748426	1.12722	0.92 (0.75-1.13)	0.43
outcome	family.Veillonellaceae.id.2172	Weighted mode	19	-0.0823582	0.0845765	0.343075	-0.248128	0.0834117	0.920942	0.78026	1.08699	0.92 (0.78-1.09)	0.34
outcome	family.Verrucomicrobiaceae.id.4036	MR Egger	12	-0.258891	0.208584	0.242864	-0.667716	0.149933	0.771907	0.512879	1.16176	0.77 (0.51-1.16)	0.24
outcome	family.Verrucomicrobiaceae.id.4036	Weighted median	12	-0.0463677	0.0636192	0.466105	-0.171061	0.0783259	0.954691	0.84277	1.08148	0.95 (0.84-1.08)	0.47
outcome	family.Verrucomicrobiaceae.id.4036	Inverse variance weighted	12	-0.0181748	0.0530578	0.73194	-0.122168	0.0858185	0.981989	0.885	1.08961	0.98 (0.88-1.09)	0.73
outcome	family.Verrucomicrobiaceae.id.4036	Simple mode	12	-0.045779	0.103665	0.667331	-0.248963	0.157405	0.955253	0.779609	1.17047	0.96 (0.78-1.17)	0.67
outcome	family.Verrucomicrobiaceae.id.4036	Weighted mode	12	-0.0383066	0.102173	0.714848	-0.238565	0.161952	0.962418	0.787757	1.1758	0.96 (0.79-1.18)	0.71
outcome	family.Victivallaceae.id.2255	MR Egger	12	-0.0687696	0.117934	0.572729	-0.299921	0.162382	0.933542	0.740877	1.17631	0.93 (0.74-1.18)	0.57
outcome	family.Victivallaceae.id.2255	Weighted median	12	0.0053191	0.0347681	0.878408	-0.0628263	0.0734645	1.00533	0.939107	1.07623	1.01 (0.94-1.08)	0.88
outcome	family.Victivallaceae.id.2255	Inverse variance weighted	12	-0.0155065	0.0254164	0.541797	-0.0653225	0.0343096	0.984613	0.936765	1.0349	0.98 (0.94-1.03)	0.54
outcome	family.Victivallaceae.id.2255	Simple mode	12	0.00360614	0.0579613	0.951507	-0.109998	0.11721	1.00361	0.895836	1.12436	1.00 (0.90-1.12)	0.95
outcome	family.Victivallaceae.id.2255	Weighted mode	12	0.0139585	0.0549152	0.804043	-0.0936752	0.121592	1.01406	0.910578	1.12929	1.01 (0.91-1.13)	0.8
outcome	genus..Clostridiuminnocuumgroup.id.14397	MR Egger	9	0.0941822	0.181627	0.620061	-0.261807	0.450171	1.09876	0.76966	1.56858	1.10 (0.77-1.57)	0.62
outcome	genus..Clostridiuminnocuumgroup.id.14397	Weighted median	9	0.0275169	0.0454766	0.545127	-0.0616172	0.116651	1.0279	0.940243	1.12373	1.03 (0.94-1.12)	0.55
outcome	genus..Clostridiuminnocuumgroup.id.14397	Inverse variance weighted	9	0.0765402	0.0335245	0.0224238	0.0108321	0.142248	1.07955	1.01089	1.15286	1.08 (1.01-1.15)	0.022
outcome	genus..Clostridiuminnocuumgroup.id.14397	Simple mode	9	0.0344274	0.0689281	0.630894	-0.100672	0.169527	1.03503	0.90423	1.18474	1.04 (0.90-1.18)	0.63
outcome	genus..Clostridiuminnocuumgroup.id.14397	Weighted mode	9	0.0344274	0.0681383	0.627	-0.0991236	0.167978	1.03503	0.905631	1.18291	1.04 (0.91-1.18)	0.63
outcome	genus..Eubacteriumbrachygroup.id.11296	MR Egger	9	0.305927	0.195442	0.161491	-0.0771402	0.688994	1.35788	0.92576	1.99171	1.36 (0.93-1.99)	0.16
outcome	genus..Eubacteriumbrachygroup.id.11296	Weighted median	9	0.0527655	0.0491015	0.282544	-0.0434734	0.149004	1.05418	0.957458	1.16068	1.05 (0.96-1.16)	0.28
outcome	genus..Eubacteriumbrachygroup.id.11296	Inverse variance weighted	9	0.0129322	0.0429141	0.763147	-0.0711794	0.0970438	1.01302	0.931295	1.10191	1.01 (0.93-1.10)	0.76
outcome	genus..Eubacteriumbrachygroup.id.11296	Simple mode	9	0.101028	0.080413	0.24443	-0.0565818	0.258637	1.10631	0.944989	1.29516	1.11 (0.94-1.30)	0.24
outcome	genus..Eubacteriumbrachygroup.id.11296	Weighted mode	9	0.0919887	0.0772657	0.267956	-0.059452	0.243429	1.09635	0.942281	1.27562	1.10 (0.94-1.28)	0.27
outcome	genus..Eubacteriumcoprostanoligenesgroup.id.11375	MR Egger	13	0.186774	0.207695	0.387772	-0.220309	0.593856	1.20535	0.802271	1.81096	1.21 (0.80-1.81)	0.39
outcome	genus..Eubacteriumcoprostanoligenesgroup.id.11375	Weighted median	13	-0.00411884	0.0687802	0.952248	-0.138928	0.13069	0.99589	0.870291	1.13961	1.00 (0.87-1.14)	0.95
outcome	genus..Eubacteriumcoprostanoligenesgroup.id.11375	Inverse variance weighted	13	-0.0182548	0.0518831	0.724955	-0.119946	0.0834361	0.981911	0.886969	1.08702	0.98 (0.89-1.09)	0.72
outcome	genus..Eubacteriumcoprostanoligenesgroup.id.11375	Simple mode	13	-0.00455873	0.107991	0.967022	-0.216222	0.207104	0.995452	0.805557	1.23011	1.00 (0.81-1.23)	0.97
outcome	genus..Eubacteriumcoprostanoligenesgroup.id.11375	Weighted mode	13	-0.00291694	0.11009	0.979297	-0.218693	0.212859	0.997087	0.803569	1.23721	1.00 (0.80-1.24)	0.98
outcome	genus..Eubacteriumeligensgroup.id.14372	MR Egger	8	-0.0900405	0.262612	0.743393	-0.604761	0.424679	0.913894	0.546205	1.5291	0.91 (0.55-1.53)	0.74
outcome	genus..Eubacteriumeligensgroup.id.14372	Weighted median	8	0.0735666	0.0836506	0.379157	-0.0903885	0.237522	1.07634	0.913576	1.2681	1.08 (0.91-1.27)	0.38
outcome	genus..Eubacteriumeligensgroup.id.14372	Inverse variance weighted	8	0.0320387	0.0665545	0.630239	-0.0984082	0.162486	1.03256	0.906279	1.17643	1.03 (0.91-1.18)	0.63
outcome	genus..Eubacteriumeligensgroup.id.14372	Simple mode	8	0.0958349	0.127698	0.477429	-0.154454	0.346124	1.10058	0.856883	1.41358	1.10 (0.86-1.41)	0.48
outcome	genus..Eubacteriumeligensgroup.id.14372	Weighted mode	8	0.0992386	0.121235	0.440008	-0.138382	0.336859	1.10433	0.870766	1.40054	1.10 (0.87-1.40)	0.44
outcome	genus..Eubacteriumfissicatenagroup.id.14373	MR Egger	9	0.22344	0.17276	0.236932	-0.11517	0.56205	1.25037	0.891214	1.75427	1.25 (0.89-1.75)	0.24
outcome	genus..Eubacteriumfissicatenagroup.id.14373	Weighted median	9	0.00206832	0.0433067	0.961908	-0.0828128	0.0869494	1.00207	0.920523	1.09084	1.00 (0.92-1.09)	0.96
outcome	genus..Eubacteriumfissicatenagroup.id.14373	Inverse variance weighted	9	0.0145558	0.0336677	0.665496	-0.0514329	0.0805445	1.01466	0.949867	1.08388	1.01 (0.95-1.08)	0.67
outcome	genus..Eubacteriumfissicatenagroup.id.14373	Simple mode	9	0.0211856	0.0701788	0.770441	-0.116365	0.158736	1.02141	0.89015	1.17203	1.02 (0.89-1.17)	0.77
outcome	genus..Eubacteriumfissicatenagroup.id.14373	Weighted mode	9	0.0197595	0.0651547	0.769421	-0.107944	0.147463	1.01996	0.897678	1.15889	1.02 (0.90-1.16)	0.77
outcome	genus..Eubacteriumhalliigroup.id.11338	MR Egger	16	0.100234	0.0900471	0.284399	-0.0762578	0.276727	1.10543	0.926577	1.31881	1.11 (0.93-1.32)	0.28
outcome	genus..Eubacteriumhalliigroup.id.11338	Weighted median	16	0.0433123	0.0597039	0.468175	-0.0737073	0.160332	1.04426	0.928944	1.1739	1.04 (0.93-1.17)	0.47
outcome	genus..Eubacteriumhalliigroup.id.11338	Inverse variance weighted	16	0.0118809	0.0421821	0.778206	-0.0707959	0.0945578	1.01195	0.931652	1.09917	1.01 (0.93-1.10)	0.78
outcome	genus..Eubacteriumhalliigroup.id.11338	Simple mode	16	-0.149601	0.12426	0.247271	-0.39315	0.0939489	0.861052	0.674927	1.0985	0.86 (0.67-1.10)	0.25
outcome	genus..Eubacteriumhalliigroup.id.11338	Weighted mode	16	0.132528	0.131847	0.330761	-0.125893	0.390948	1.14171	0.881709	1.47838	1.14 (0.88-1.48)	0.33
outcome	genus..Eubacteriumnodatumgroup.id.11297	MR Egger	11	0.00778664	0.139724	0.956775	-0.266072	0.281645	1.00782	0.766384	1.32531	1.01 (0.77-1.33)	0.96
outcome	genus..Eubacteriumnodatumgroup.id.11297	Weighted median	11	-0.00252031	0.0352443	0.942992	-0.0715991	0.0665585	0.997483	0.930904	1.06882	1.00 (0.93-1.07)	0.94
outcome	genus..Eubacteriumnodatumgroup.id.11297	Inverse variance weighted	11	0.0242693	0.0298307	0.415893	-0.0341989	0.0827375	1.02457	0.966379	1.08626	1.02 (0.97-1.09)	0.42
outcome	genus..Eubacteriumnodatumgroup.id.11297	Simple mode	11	-0.00867135	0.0555429	0.879045	-0.117535	0.100193	0.991366	0.889109	1.10538	0.99 (0.89-1.11)	0.88
outcome	genus..Eubacteriumnodatumgroup.id.11297	Weighted mode	11	-0.0109656	0.0494721	0.829045	-0.107931	0.0859997	0.989094	0.89769	1.08981	0.99 (0.90-1.09)	0.83
outcome	genus..Eubacteriumrectalegroup.id.14374	MR Egger	9	0.0580012	0.220432	0.800031	-0.374046	0.490048	1.05972	0.687945	1.6324	1.06 (0.69-1.63)	0.8
outcome	genus..Eubacteriumrectalegroup.id.14374	Weighted median	9	0.0727587	0.0876847	0.406665	-0.0991033	0.244621	1.07547	0.905649	1.27714	1.08 (0.91-1.28)	0.41
outcome	genus..Eubacteriumrectalegroup.id.14374	Inverse variance weighted	9	0.0643584	0.0630478	0.307355	-0.0592153	0.187932	1.06647	0.942504	1.20675	1.07 (0.94-1.21)	0.31
outcome	genus..Eubacteriumrectalegroup.id.14374	Simple mode	9	0.0639028	0.142721	0.666213	-0.215831	0.343637	1.06599	0.805871	1.41007	1.07 (0.81-1.41)	0.67
outcome	genus..Eubacteriumrectalegroup.id.14374	Weighted mode	9	0.0539953	0.144678	0.718688	-0.229574	0.337565	1.05548	0.794872	1.40153	1.06 (0.79-1.40)	0.72
outcome	genus..Eubacteriumruminantiumgroup.id.11340	MR Egger	18	0.0696609	0.107665	0.526795	-0.141362	0.280684	1.07214	0.868175	1.32403	1.07 (0.87-1.32)	0.53
outcome	genus..Eubacteriumruminantiumgroup.id.11340	Weighted median	18	0.0073779	0.0401968	0.854371	-0.0714078	0.0861636	1.00741	0.931082	1.08998	1.01 (0.93-1.09)	0.85
outcome	genus..Eubacteriumruminantiumgroup.id.11340	Inverse variance weighted	18	0.00273916	0.0297191	0.926564	-0.0555103	0.0609886	1.00274	0.946002	1.06289	1.00 (0.95-1.06)	0.93
outcome	genus..Eubacteriumruminantiumgroup.id.11340	Simple mode	18	0.0834849	0.0800334	0.311498	-0.0733805	0.24035	1.08707	0.929247	1.27169	1.09 (0.93-1.27)	0.31
outcome	genus..Eubacteriumruminantiumgroup.id.11340	Weighted mode	18	0.0895778	0.0781936	0.267837	-0.0636817	0.242837	1.09371	0.938304	1.27486	1.09 (0.94-1.27)	0.27
outcome	genus..Eubacteriumventriosumgroup.id.11341	MR Egger	15	-0.119568	0.211923	0.582219	-0.534936	0.295801	0.887304	0.585706	1.3442	0.89 (0.59-1.34)	0.58
outcome	genus..Eubacteriumventriosumgroup.id.11341	Weighted median	15	-0.0391201	0.0608018	0.519963	-0.158292	0.0800515	0.961635	0.853601	1.08334	0.96 (0.85-1.08)	0.52
outcome	genus..Eubacteriumventriosumgroup.id.11341	Inverse variance weighted	15	-0.0324134	0.0472933	0.49311	-0.125108	0.0602813	0.968106	0.882401	1.06214	0.97 (0.88-1.06)	0.49
outcome	genus..Eubacteriumventriosumgroup.id.11341	Simple mode	15	-0.0294869	0.101857	0.776447	-0.229127	0.170153	0.970944	0.795228	1.18549	0.97 (0.80-1.19)	0.78
outcome	genus..Eubacteriumventriosumgroup.id.11341	Weighted mode	15	-0.0294869	0.0984461	0.768942	-0.222441	0.163467	0.970944	0.800562	1.17759	0.97 (0.80-1.18)	0.77
outcome	genus..Eubacteriumxylanophilumgroup.id.14375	MR Egger	9	0.0366775	0.184045	0.847705	-0.324051	0.397406	1.03736	0.723213	1.48796	1.04 (0.72-1.49)	0.85
outcome	genus..Eubacteriumxylanophilumgroup.id.14375	Weighted median	9	0.0234568	0.0767357	0.759846	-0.126945	0.173859	1.02373	0.880782	1.18989	1.02 (0.88-1.19)	0.76
outcome	genus..Eubacteriumxylanophilumgroup.id.14375	Inverse variance weighted	9	0.0365817	0.0564226	0.516757	-0.0740066	0.14717	1.03726	0.928666	1.15855	1.04 (0.93-1.16)	0.52
outcome	genus..Eubacteriumxylanophilumgroup.id.14375	Simple mode	9	0.0219218	0.119913	0.859492	-0.213107	0.256951	1.02216	0.808069	1.29298	1.02 (0.81-1.29)	0.86
outcome	genus..Eubacteriumxylanophilumgroup.id.14375	Weighted mode	9	0.0236789	0.111255	0.836779	-0.19438	0.241738	1.02396	0.823345	1.27346	1.02 (0.82-1.27)	0.84
outcome	genus..Ruminococcusgauvreauiigroup.id.11342	MR Egger	12	-0.363235	0.248654	0.174765	-0.850597	0.124127	0.695423	0.42716	1.13216	0.70 (0.43-1.13)	0.17
outcome	genus..Ruminococcusgauvreauiigroup.id.11342	Weighted median	12	0.0173034	0.0690049	0.802003	-0.117946	0.152553	1.01745	0.888744	1.1648	1.02 (0.89-1.16)	0.8
outcome	genus..Ruminococcusgauvreauiigroup.id.11342	Inverse variance weighted	12	0.000276945	0.0534608	0.995867	-0.104506	0.10506	1.00028	0.900769	1.11078	1.00 (0.90-1.11)	1
outcome	genus..Ruminococcusgauvreauiigroup.id.11342	Simple mode	12	-0.022359	0.106215	0.837121	-0.230541	0.185823	0.977889	0.794104	1.20421	0.98 (0.79-1.20)	0.84
outcome	genus..Ruminococcusgauvreauiigroup.id.11342	Weighted mode	12	-0.00139312	0.104338	0.989586	-0.205895	0.203109	0.998608	0.813919	1.22521	1.00 (0.81-1.23)	0.99
outcome	genus..Ruminococcusgnavusgroup.id.14376	MR Egger	12	0.18868	0.157337	0.258091	-0.119701	0.497061	1.20765	0.887186	1.64388	1.21 (0.89-1.64)	0.26
outcome	genus..Ruminococcusgnavusgroup.id.14376	Weighted median	12	-0.00185601	0.0455413	0.967492	-0.091117	0.0874049	0.998146	0.912911	1.09134	1.00 (0.91-1.09)	0.97
outcome	genus..Ruminococcusgnavusgroup.id.14376	Inverse variance weighted	12	0.0300282	0.0330026	0.36289	-0.034657	0.0947133	1.03048	0.965937	1.09934	1.03 (0.97-1.10)	0.36
outcome	genus..Ruminococcusgnavusgroup.id.14376	Simple mode	12	-0.0381793	0.0806686	0.645263	-0.19629	0.119931	0.96254	0.821774	1.12742	0.96 (0.82-1.13)	0.65
outcome	genus..Ruminococcusgnavusgroup.id.14376	Weighted mode	12	-0.040662	0.080315	0.622652	-0.198079	0.116755	0.960154	0.820305	1.12384	0.96 (0.82-1.12)	0.62
outcome	genus..Ruminococcustorquesgroup.id.14377	MR Egger	10	-0.0702575	0.126471	0.593727	-0.31814	0.177625	0.932154	0.727501	1.19438	0.93 (0.73-1.19)	0.59
outcome	genus..Ruminococcustorquesgroup.id.14377	Weighted median	10	-0.0379072	0.0696463	0.586248	-0.174414	0.0985996	0.962802	0.839949	1.10362	0.96 (0.84-1.10)	0.59
outcome	genus..Ruminococcustorquesgroup.id.14377	Inverse variance weighted	10	-0.0753436	0.0519967	0.147336	-0.177257	0.02657	0.927425	0.837564	1.02693	0.93 (0.84-1.03)	0.15
outcome	genus..Ruminococcustorquesgroup.id.14377	Simple mode	10	-0.0599835	0.102613	0.573204	-0.261105	0.141138	0.94178	0.7702	1.15158	0.94 (0.77-1.15)	0.57
outcome	genus..Ruminococcustorquesgroup.id.14377	Weighted mode	10	-0.0484263	0.0834178	0.575804	-0.211925	0.115073	0.952728	0.809025	1.12195	0.95 (0.81-1.12)	0.58
outcome	genus.Actinomyces.id.423	MR Egger	7	0.0824365	0.130723	0.555986	-0.173781	0.338654	1.08593	0.840481	1.40306	1.09 (0.84-1.40)	0.56
outcome	genus.Actinomyces.id.423	Weighted median	7	-0.00674999	0.0600116	0.910444	-0.124373	0.110873	0.993273	0.883051	1.11725	0.99 (0.88-1.12)	0.91
outcome	genus.Actinomyces.id.423	Inverse variance weighted	7	-0.0551335	0.0480013	0.250728	-0.149216	0.0389492	0.946359	0.861383	1.03972	0.95 (0.86-1.04)	0.25
outcome	genus.Actinomyces.id.423	Simple mode	7	-0.00714632	0.0840967	0.935044	-0.171976	0.157683	0.992879	0.842	1.1708	0.99 (0.84-1.17)	0.94
outcome	genus.Actinomyces.id.423	Weighted mode	7	0.00136383	0.0751261	0.986105	-0.145883	0.148611	1.00136	0.864259	1.16022	1.00 (0.86-1.16)	0.99
outcome	genus.Adlercreutzia.id.812	MR Egger	8	-0.254626	0.231624	0.313775	-0.70861	0.199357	0.775206	0.492328	1.22062	0.78 (0.49-1.22)	0.31
outcome	genus.Adlercreutzia.id.812	Weighted median	8	-0.0135633	0.0622954	0.827643	-0.135662	0.108536	0.986528	0.873137	1.11464	0.99 (0.87-1.11)	0.83
outcome	genus.Adlercreutzia.id.812	Inverse variance weighted	8	-0.0162632	0.0526279	0.757304	-0.119414	0.0868874	0.983868	0.88744	1.09077	0.98 (0.89-1.09)	0.76
outcome	genus.Adlercreutzia.id.812	Simple mode	8	-0.0515227	0.0898701	0.58438	-0.227668	0.124623	0.949782	0.796389	1.13272	0.95 (0.80-1.13)	0.58
outcome	genus.Adlercreutzia.id.812	Weighted mode	8	-0.0443348	0.0957751	0.657479	-0.232054	0.143384	0.956634	0.792903	1.15417	0.96 (0.79-1.15)	0.66
outcome	genus.Akkermansia.id.4037	MR Egger	12	-0.259818	0.207958	0.239979	-0.667415	0.14778	0.771192	0.513033	1.15926	0.77 (0.51-1.16)	0.24
outcome	genus.Akkermansia.id.4037	Weighted median	12	-0.0465295	0.0644851	0.470568	-0.17292	0.0798613	0.954536	0.841205	1.08314	0.95 (0.84-1.08)	0.47
outcome	genus.Akkermansia.id.4037	Inverse variance weighted	12	-0.018295	0.0530445	0.73017	-0.122262	0.0856722	0.981871	0.884916	1.08945	0.98 (0.88-1.09)	0.73
outcome	genus.Akkermansia.id.4037	Simple mode	12	-0.04732	0.105218	0.661637	-0.253548	0.158908	0.953782	0.776043	1.17223	0.95 (0.78-1.17)	0.66
outcome	genus.Akkermansia.id.4037	Weighted mode	12	-0.0398682	0.0961576	0.686395	-0.228337	0.148601	0.960916	0.795856	1.16021	0.96 (0.80-1.16)	0.69
outcome	genus.Alistipes.id.968	MR Egger	14	-0.394867	0.242314	0.129143	-0.869803	0.0800678	0.673769	0.419034	1.08336	0.67 (0.42-1.08)	0.13
outcome	genus.Alistipes.id.968	Weighted median	14	-0.0141172	0.0706881	0.841707	-0.152666	0.124432	0.985982	0.858416	1.1325	0.99 (0.86-1.13)	0.84
outcome	genus.Alistipes.id.968	Inverse variance weighted	14	-0.0120206	0.0505572	0.812066	-0.111113	0.0870715	0.988051	0.894838	1.09097	0.99 (0.89-1.09)	0.81
outcome	genus.Alistipes.id.968	Simple mode	14	0.043499	0.123519	0.730358	-0.198598	0.285596	1.04446	0.819879	1.33055	1.04 (0.82-1.33)	0.73
outcome	genus.Alistipes.id.968	Weighted mode	14	0.071364	0.118492	0.557355	-0.160881	0.303609	1.07397	0.851394	1.35474	1.07 (0.85-1.35)	0.56
outcome	genus.Allisonella.id.2174	MR Egger	8	-0.0235329	0.189309	0.90513	-0.394578	0.347512	0.976742	0.673965	1.41554	0.98 (0.67-1.42)	0.91
outcome	genus.Allisonella.id.2174	Weighted median	8	-0.000181874	0.0383461	0.996216	-0.0753403	0.0749765	0.999818	0.927428	1.07786	1.00 (0.93-1.08)	1
outcome	genus.Allisonella.id.2174	Inverse variance weighted	8	0.0057545	0.0284295	0.839594	-0.0499674	0.0614764	1.00577	0.95126	1.06341	1.01 (0.95-1.06)	0.84
outcome	genus.Allisonella.id.2174	Simple mode	8	-0.00196617	0.0584273	0.974095	-0.116484	0.112551	0.998036	0.890045	1.11913	1.00 (0.89-1.12)	0.97
outcome	genus.Allisonella.id.2174	Weighted mode	8	-0.0159969	0.0576953	0.789585	-0.12908	0.0970858	0.98413	0.878904	1.10195	0.98 (0.88-1.10)	0.79
outcome	genus.Alloprevotella.id.961	MR Egger	6	0.278934	0.294879	0.397747	-0.299028	0.856896	1.32172	0.741539	2.35584	1.32 (0.74-2.36)	0.4
outcome	genus.Alloprevotella.id.961	Weighted median	6	-0.00223339	0.0393897	0.954784	-0.0794373	0.0749705	0.997769	0.923636	1.07785	1.00 (0.92-1.08)	0.95
outcome	genus.Alloprevotella.id.961	Inverse variance weighted	6	0.0156039	0.0314325	0.619595	-0.0460038	0.0772116	1.01573	0.955038	1.08027	1.02 (0.96-1.08)	0.62
outcome	genus.Alloprevotella.id.961	Simple mode	6	-0.00855505	0.0551017	0.88269	-0.116554	0.0994444	0.991481	0.889982	1.10456	0.99 (0.89-1.10)	0.88
outcome	genus.Alloprevotella.id.961	Weighted mode	6	-0.00855505	0.0550172	0.882512	-0.116389	0.0992786	0.991481	0.890129	1.10437	0.99 (0.89-1.10)	0.88
outcome	genus.Anaerofilum.id.2053	MR Egger	11	-0.159261	0.211629	0.470946	-0.574054	0.255532	0.852774	0.563237	1.29115	0.85 (0.56-1.29)	0.47
outcome	genus.Anaerofilum.id.2053	Weighted median	11	-0.0450532	0.0483589	0.351521	-0.139837	0.0497302	0.955947	0.8695	1.05099	0.96 (0.87-1.05)	0.35
outcome	genus.Anaerofilum.id.2053	Inverse variance weighted	11	-0.0305953	0.037774	0.417965	-0.104632	0.0434417	0.969868	0.900656	1.0444	0.97 (0.90-1.04)	0.42
outcome	genus.Anaerofilum.id.2053	Simple mode	11	-0.0705723	0.0932502	0.466623	-0.253343	0.112198	0.93186	0.776202	1.11873	0.93 (0.78-1.12)	0.47
outcome	genus.Anaerofilum.id.2053	Weighted mode	11	-0.0633211	0.0918646	0.506321	-0.243376	0.116734	0.938642	0.783977	1.12382	0.94 (0.78-1.12)	0.51
outcome	genus.Anaerostipes.id.1991	MR Egger	13	-0.0302711	0.321824	0.926752	-0.661046	0.600504	0.970182	0.516311	1.82304	0.97 (0.52-1.82)	0.93
outcome	genus.Anaerostipes.id.1991	Weighted median	13	-0.0466901	0.0841484	0.578994	-0.211621	0.118241	0.954383	0.809271	1.12552	0.95 (0.81-1.13)	0.58
outcome	genus.Anaerostipes.id.1991	Inverse variance weighted	13	-0.0661134	0.0820649	0.42046	-0.226961	0.0947337	0.936025	0.796952	1.09937	0.94 (0.80-1.10)	0.42
outcome	genus.Anaerostipes.id.1991	Simple mode	13	0.0205483	0.136317	0.882686	-0.246633	0.28773	1.02076	0.781427	1.3334	1.02 (0.78-1.33)	0.88
outcome	genus.Anaerostipes.id.1991	Weighted mode	13	-0.0021361	0.124993	0.986646	-0.247122	0.242849	0.997866	0.781046	1.27488	1.00 (0.78-1.27)	0.99
outcome	genus.Anaerotruncus.id.2054	MR Egger	13	0.260826	0.147144	0.103953	-0.0275756	0.549228	1.298	0.972801	1.73191	1.30 (0.97-1.73)	0.1
outcome	genus.Anaerotruncus.id.2054	Weighted median	13	0.0382019	0.0680205	0.574372	-0.0951182	0.171522	1.03894	0.909265	1.18711	1.04 (0.91-1.19)	0.57
outcome	genus.Anaerotruncus.id.2054	Inverse variance weighted	13	-0.0198601	0.0488394	0.684272	-0.115585	0.0758651	0.980336	0.890845	1.07882	0.98 (0.89-1.08)	0.68
outcome	genus.Anaerotruncus.id.2054	Simple mode	13	0.0524261	0.112244	0.648815	-0.167572	0.272425	1.05382	0.845715	1.31314	1.05 (0.85-1.31)	0.65
outcome	genus.Anaerotruncus.id.2054	Weighted mode	13	0.0586279	0.0940002	0.544499	-0.125612	0.242868	1.06038	0.881957	1.2749	1.06 (0.88-1.27)	0.54
outcome	genus.Bacteroides.id.918	MR Egger	9	-0.305628	0.402982	0.472959	-1.09547	0.484218	0.736661	0.334381	1.6229	0.74 (0.33-1.62)	0.47
outcome	genus.Bacteroides.id.918	Weighted median	9	0.00215243	0.0939439	0.981721	-0.181978	0.186282	1.00215	0.83362	1.20476	1.00 (0.83-1.20)	0.98
outcome	genus.Bacteroides.id.918	Inverse variance weighted	9	-0.0527132	0.0741879	0.477371	-0.198122	0.0926951	0.948652	0.82027	1.09713	0.95 (0.82-1.10)	0.48
outcome	genus.Bacteroides.id.918	Simple mode	9	0.0936412	0.18173	0.620293	-0.26255	0.449833	1.09817	0.769088	1.56805	1.10 (0.77-1.57)	0.62
outcome	genus.Bacteroides.id.918	Weighted mode	9	0.110022	0.169548	0.534577	-0.222293	0.442336	1.1163	0.800681	1.55634	1.12 (0.80-1.56)	0.53
outcome	genus.Barnesiella.id.944	MR Egger	14	0.0312274	0.164674	0.852768	-0.291535	0.353989	1.03172	0.747116	1.42474	1.03 (0.75-1.42)	0.85
outcome	genus.Barnesiella.id.944	Weighted median	14	-0.0406796	0.0633133	0.520541	-0.164774	0.0834145	0.960137	0.848086	1.08699	0.96 (0.85-1.09)	0.52
outcome	genus.Barnesiella.id.944	Inverse variance weighted	14	-0.00724895	0.0482582	0.880597	-0.101835	0.0873371	0.992777	0.903179	1.09126	0.99 (0.90-1.09)	0.88
outcome	genus.Barnesiella.id.944	Simple mode	14	-0.0914199	0.100046	0.37747	-0.28751	0.10467	0.912634	0.750129	1.11034	0.91 (0.75-1.11)	0.38
outcome	genus.Barnesiella.id.944	Weighted mode	14	-0.0872943	0.095542	0.377522	-0.274557	0.099968	0.916407	0.759909	1.10514	0.92 (0.76-1.11)	0.38
outcome	genus.Bifidobacterium.id.436	MR Egger	20	0.0936226	0.111767	0.413208	-0.125441	0.312687	1.09815	0.882108	1.36709	1.10 (0.88-1.37)	0.41
outcome	genus.Bifidobacterium.id.436	Weighted median	20	0.123751	0.0482698	0.0103554	0.029142	0.218359	1.13173	1.02957	1.24403	1.13 (1.03-1.24)	0.01
outcome	genus.Bifidobacterium.id.436	Inverse variance weighted	20	0.0758976	0.0356965	0.0334875	0.00593237	0.145863	1.07885	1.00595	1.15704	1.08 (1.01-1.16)	0.033
outcome	genus.Bifidobacterium.id.436	Simple mode	20	0.108372	0.0830782	0.207657	-0.0544609	0.271206	1.11446	0.946996	1.31154	1.11 (0.95-1.31)	0.21
outcome	genus.Bifidobacterium.id.436	Weighted mode	20	0.117802	0.0677197	0.0981127	-0.0149286	0.250532	1.12502	0.985182	1.28471	1.13 (0.99-1.28)	0.1
outcome	genus.Bilophila.id.3170	MR Egger	13	-0.256288	0.317202	0.436234	-0.878003	0.365427	0.773919	0.415612	1.44113	0.77 (0.42-1.44)	0.44
outcome	genus.Bilophila.id.3170	Weighted median	13	-0.00907171	0.064212	0.887651	-0.134927	0.116784	0.990969	0.87378	1.12388	0.99 (0.87-1.12)	0.89
outcome	genus.Bilophila.id.3170	Inverse variance weighted	13	0.00516956	0.0639492	0.93557	-0.120171	0.13051	1.00518	0.886769	1.13941	1.01 (0.89-1.14)	0.94
outcome	genus.Bilophila.id.3170	Simple mode	13	0.00480255	0.101844	0.963165	-0.194811	0.204416	1.00481	0.82299	1.22681	1.00 (0.82-1.23)	0.96
outcome	genus.Bilophila.id.3170	Weighted mode	13	-0.00394018	0.104608	0.970573	-0.208972	0.201092	0.996068	0.811418	1.22274	1.00 (0.81-1.22)	0.97
outcome	genus.Blautia.id.1992	MR Egger	13	-0.0639962	0.116932	0.595106	-0.293183	0.165191	0.938009	0.745886	1.17962	0.94 (0.75-1.18)	0.6
outcome	genus.Blautia.id.1992	Weighted median	13	0.103971	0.0686922	0.130132	-0.0306654	0.238608	1.10957	0.9698	1.26948	1.11 (0.97-1.27)	0.13
outcome	genus.Blautia.id.1992	Inverse variance weighted	13	0.0639938	0.0496386	0.19733	-0.0332978	0.161286	1.06609	0.96725	1.17502	1.07 (0.97-1.18)	0.2
outcome	genus.Blautia.id.1992	Simple mode	13	0.112824	0.117197	0.3547	-0.116881	0.34253	1.11944	0.889691	1.40851	1.12 (0.89-1.41)	0.35
outcome	genus.Blautia.id.1992	Weighted mode	13	0.120973	0.120144	0.333855	-0.114509	0.356454	1.12859	0.891804	1.42826	1.13 (0.89-1.43)	0.33
outcome	genus.Butyricicoccus.id.2055	MR Egger	8	-0.197325	0.093595	0.0795615	-0.380771	-0.0138784	0.820924	0.683334	0.986217	0.82 (0.68-0.99)	0.08
outcome	genus.Butyricicoccus.id.2055	Weighted median	8	-0.137896	0.0719469	0.0552842	-0.278912	0.00311989	0.871189	0.756607	1.00312	0.87 (0.76-1.00)	0.06
outcome	genus.Butyricicoccus.id.2055	Inverse variance weighted	8	-0.131063	0.0523648	0.0123186	-0.233698	-0.0284279	0.877163	0.791601	0.971972	0.88 (0.79-0.97)	0.012
outcome	genus.Butyricicoccus.id.2055	Simple mode	8	-0.198557	0.108803	0.110766	-0.41181	0.0146966	0.819913	0.66245	1.01481	0.82 (0.66-1.01)	0.11
outcome	genus.Butyricicoccus.id.2055	Weighted mode	8	-0.152904	0.0756641	0.0830289	-0.301206	-0.00460248	0.858212	0.739926	0.995408	0.86 (0.74-1.00)	0.08
outcome	genus.Butyricimonas.id.945	MR Egger	13	0.00741252	0.139722	0.958642	-0.266442	0.281267	1.00744	0.7661	1.32481	1.01 (0.77-1.32)	0.96
outcome	genus.Butyricimonas.id.945	Weighted median	13	-0.0402893	0.0555782	0.468506	-0.149223	0.068644	0.960512	0.861377	1.07105	0.96 (0.86-1.07)	0.47
outcome	genus.Butyricimonas.id.945	Inverse variance weighted	13	-0.0599916	0.0412821	0.146166	-0.140905	0.0209214	0.941772	0.868572	1.02114	0.94 (0.87-1.02)	0.15
outcome	genus.Butyricimonas.id.945	Simple mode	13	0.0134078	0.100579	0.896161	-0.183727	0.210543	1.0135	0.832163	1.23435	1.01 (0.83-1.23)	0.9
outcome	genus.Butyricimonas.id.945	Weighted mode	13	0.0181376	0.0909005	0.845187	-0.160027	0.196303	1.0183	0.85212	1.2169	1.02 (0.85-1.22)	0.85
outcome	genus.Butyrivibrio.id.1993	MR Egger	15	0.128355	0.104935	0.242972	-0.0773181	0.334027	1.13696	0.925595	1.39658	1.14 (0.93-1.40)	0.24
outcome	genus.Butyrivibrio.id.1993	Weighted median	15	0.0486989	0.0301985	0.106826	-0.0104902	0.107888	1.0499	0.989565	1.11392	1.05 (0.99-1.11)	0.11
outcome	genus.Butyrivibrio.id.1993	Inverse variance weighted	15	0.0314011	0.0222634	0.158411	-0.0122351	0.0750374	1.0319	0.987839	1.07792	1.03 (0.99-1.08)	0.16
outcome	genus.Butyrivibrio.id.1993	Simple mode	15	0.0547524	0.0554436	0.340142	-0.053917	0.163422	1.05628	0.947511	1.17753	1.06 (0.95-1.18)	0.34
outcome	genus.Butyrivibrio.id.1993	Weighted mode	15	0.0555595	0.0510487	0.294817	-0.0444959	0.155615	1.05713	0.956479	1.16838	1.06 (0.96-1.17)	0.29
outcome	genus.CandidatusSoleaferrea.id.11350	MR Egger	9	-1.3812	0.487264	0.0252389	-2.33624	-0.426165	0.251276	0.0966906	0.653009	0.25 (0.10-0.65)	0.025
outcome	genus.CandidatusSoleaferrea.id.11350	Weighted median	9	-0.125964	0.0610118	0.0389627	-0.245547	-0.00638063	0.881647	0.782277	0.99364	0.88 (0.78-0.99)	0.039
outcome	genus.CandidatusSoleaferrea.id.11350	Inverse variance weighted	9	-0.0817016	0.0598108	0.171939	-0.198931	0.0355276	0.921547	0.819607	1.03617	0.92 (0.82-1.04)	0.17
outcome	genus.CandidatusSoleaferrea.id.11350	Simple mode	9	-0.170904	0.0912943	0.0981034	-0.349841	0.00803295	0.842903	0.7048	1.00807	0.84 (0.70-1.01)	0.1
outcome	genus.CandidatusSoleaferrea.id.11350	Weighted mode	9	-0.168771	0.0972703	0.120946	-0.359421	0.0218783	0.844702	0.69808	1.02212	0.84 (0.70-1.02)	0.12
outcome	genus.Catenibacterium.id.2153	MR Egger	5	0.198337	0.388818	0.64514	-0.563746	0.96042	1.21937	0.569073	2.61279	1.22 (0.57-2.61)	0.65
outcome	genus.Catenibacterium.id.2153	Weighted median	5	-0.0359731	0.0507556	0.478479	-0.135454	0.0635078	0.964666	0.873319	1.06557	0.96 (0.87-1.07)	0.48
outcome	genus.Catenibacterium.id.2153	Inverse variance weighted	5	0.0136391	0.0380512	0.720014	-0.0609413	0.0882196	1.01373	0.940878	1.09223	1.01 (0.94-1.09)	0.72
outcome	genus.Catenibacterium.id.2153	Simple mode	5	-0.0479776	0.0725788	0.544718	-0.190232	0.0942768	0.953155	0.826767	1.09886	0.95 (0.83-1.10)	0.54
outcome	genus.Catenibacterium.id.2153	Weighted mode	5	-0.0485656	0.0804456	0.578603	-0.206239	0.109108	0.952595	0.813639	1.11528	0.95 (0.81-1.12)	0.58
outcome	genus.ChristensenellaceaeR.7group.id.11283	MR Egger	10	-0.223202	0.173001	0.23303	-0.562284	0.11588	0.799953	0.569906	1.12286	0.80 (0.57-1.12)	0.23
outcome	genus.ChristensenellaceaeR.7group.id.11283	Weighted median	10	0.0504047	0.0787672	0.522225	-0.103979	0.204788	1.0517	0.901244	1.22727	1.05 (0.90-1.23)	0.52
outcome	genus.ChristensenellaceaeR.7group.id.11283	Inverse variance weighted	10	-0.0201607	0.0596341	0.735308	-0.137044	0.0967222	0.980041	0.871932	1.10155	0.98 (0.87-1.10)	0.74
outcome	genus.ChristensenellaceaeR.7group.id.11283	Simple mode	10	0.0613666	0.122247	0.627726	-0.178237	0.30097	1.06329	0.836744	1.35117	1.06 (0.84-1.35)	0.63
outcome	genus.ChristensenellaceaeR.7group.id.11283	Weighted mode	10	0.052239	0.117313	0.666622	-0.177694	0.282172	1.05363	0.837199	1.32601	1.05 (0.84-1.33)	0.67
outcome	genus.Clostridiumsensustricto1.id.1873	MR Egger	7	0.0422819	0.159814	0.8019	-0.270953	0.355517	1.04319	0.762653	1.42692	1.04 (0.76-1.43)	0.8
outcome	genus.Clostridiumsensustricto1.id.1873	Weighted median	7	0.0181155	0.070371	0.796848	-0.119812	0.156043	1.01828	0.887088	1.16888	1.02 (0.89-1.17)	0.8
outcome	genus.Clostridiumsensustricto1.id.1873	Inverse variance weighted	7	0.0704387	0.0642707	0.273093	-0.0555319	0.196409	1.07298	0.945982	1.21702	1.07 (0.95-1.22)	0.27
outcome	genus.Clostridiumsensustricto1.id.1873	Simple mode	7	0.0130516	0.106741	0.906675	-0.19616	0.222264	1.01314	0.82188	1.2489	1.01 (0.82-1.25)	0.91
outcome	genus.Clostridiumsensustricto1.id.1873	Weighted mode	7	-0.0106027	0.0923769	0.912367	-0.191662	0.170456	0.989453	0.825586	1.18585	0.99 (0.83-1.19)	0.91
outcome	genus.Collinsella.id.815	MR Egger	10	-0.138575	0.214439	0.53623	-0.558874	0.281725	0.870598	0.571852	1.32541	0.87 (0.57-1.33)	0.54
outcome	genus.Collinsella.id.815	Weighted median	10	0.0352804	0.0705045	0.616794	-0.102908	0.173469	1.03591	0.90221	1.18942	1.04 (0.90-1.19)	0.62
outcome	genus.Collinsella.id.815	Inverse variance weighted	10	0.0287667	0.0537227	0.592328	-0.0765297	0.134063	1.02918	0.926325	1.14346	1.03 (0.93-1.14)	0.59
outcome	genus.Collinsella.id.815	Simple mode	10	0.145118	0.116992	0.246187	-0.0841867	0.374423	1.15618	0.91926	1.45415	1.16 (0.92-1.45)	0.25
outcome	genus.Collinsella.id.815	Weighted mode	10	0.141468	0.121904	0.275709	-0.0974647	0.380401	1.15196	0.907134	1.46287	1.15 (0.91-1.46)	0.28
outcome	genus.Coprobacter.id.949	MR Egger	11	-0.0161662	0.130223	0.903931	-0.271403	0.239071	0.983964	0.762309	1.27007	0.98 (0.76-1.27)	0.9
outcome	genus.Coprobacter.id.949	Weighted median	11	0.0276079	0.0469659	0.556648	-0.0644453	0.119661	1.02799	0.937587	1.12711	1.03 (0.94-1.13)	0.56
outcome	genus.Coprobacter.id.949	Inverse variance weighted	11	0.0429438	0.0358306	0.230713	-0.0272841	0.113172	1.04388	0.973085	1.11982	1.04 (0.97-1.12)	0.23
outcome	genus.Coprobacter.id.949	Simple mode	11	0.0293873	0.0873235	0.743424	-0.141767	0.200541	1.02982	0.867824	1.22206	1.03 (0.87-1.22)	0.74
outcome	genus.Coprobacter.id.949	Weighted mode	11	0.0247382	0.0828929	0.77148	-0.137732	0.187208	1.02505	0.871332	1.20588	1.03 (0.87-1.21)	0.77
outcome	genus.Coprococcus1.id.11301	MR Egger	12	0.027624	0.150323	0.857871	-0.26701	0.322258	1.02801	0.765666	1.38024	1.03 (0.77-1.38)	0.86
outcome	genus.Coprococcus1.id.11301	Weighted median	12	0.0175181	0.0718641	0.807411	-0.123336	0.158372	1.01767	0.883967	1.1716	1.02 (0.88-1.17)	0.81
outcome	genus.Coprococcus1.id.11301	Inverse variance weighted	12	0.0708751	0.0544566	0.193089	-0.0358599	0.17761	1.07345	0.964775	1.19436	1.07 (0.96-1.19)	0.19
outcome	genus.Coprococcus1.id.11301	Simple mode	12	0.0152263	0.111277	0.893635	-0.202876	0.233329	1.01534	0.816379	1.2628	1.02 (0.82-1.26)	0.89
outcome	genus.Coprococcus1.id.11301	Weighted mode	12	0.00792311	0.109873	0.943808	-0.207428	0.223274	1.00795	0.812672	1.25016	1.01 (0.81-1.25)	0.94
outcome	genus.Coprococcus2.id.11302	MR Egger	9	-0.0198043	0.311469	0.951079	-0.630285	0.590676	0.980391	0.53244	1.80521	0.98 (0.53-1.81)	0.95
outcome	genus.Coprococcus2.id.11302	Weighted median	9	-0.0705816	0.0692428	0.308044	-0.206297	0.0651342	0.931852	0.813591	1.0673	0.93 (0.81-1.07)	0.31
outcome	genus.Coprococcus2.id.11302	Inverse variance weighted	9	-0.050641	0.0529308	0.338699	-0.154385	0.0531034	0.95062	0.856942	1.05454	0.95 (0.86-1.05)	0.34
outcome	genus.Coprococcus2.id.11302	Simple mode	9	-0.0822118	0.0923456	0.399305	-0.263209	0.0987855	0.921077	0.768581	1.10383	0.92 (0.77-1.10)	0.4
outcome	genus.Coprococcus2.id.11302	Weighted mode	9	-0.0856157	0.0939967	0.389001	-0.269849	0.0986178	0.917947	0.763495	1.10364	0.92 (0.76-1.10)	0.39
outcome	genus.Coprococcus3.id.11303	MR Egger	10	0.41892	0.233806	0.110944	-0.0393395	0.87718	1.52032	0.961424	2.40411	1.52 (0.96-2.40)	0.11
outcome	genus.Coprococcus3.id.11303	Weighted median	10	0.019779	0.0790807	0.802501	-0.135219	0.174777	1.01998	0.873524	1.19098	1.02 (0.87-1.19)	0.8
outcome	genus.Coprococcus3.id.11303	Inverse variance weighted	10	-0.000202632	0.0590091	0.99726	-0.115861	0.115455	0.999797	0.890599	1.12238	1.00 (0.89-1.12)	1
outcome	genus.Coprococcus3.id.11303	Simple mode	10	0.109243	0.153241	0.493985	-0.191109	0.409594	1.11543	0.826043	1.50621	1.12 (0.83-1.51)	0.49
outcome	genus.Coprococcus3.id.11303	Weighted mode	10	0.098041	0.138061	0.495613	-0.172559	0.368641	1.10301	0.841508	1.44577	1.10 (0.84-1.45)	0.5
outcome	genus.DefluviitaleaceaeUCG011.id.11287	MR Egger	10	0.166128	0.161295	0.333158	-0.15001	0.482265	1.18072	0.860699	1.61974	1.18 (0.86-1.62)	0.33
outcome	genus.DefluviitaleaceaeUCG011.id.11287	Weighted median	10	-0.0124088	0.0585801	0.832243	-0.127226	0.102408	0.987668	0.880535	1.10784	0.99 (0.88-1.11)	0.83
outcome	genus.DefluviitaleaceaeUCG011.id.11287	Inverse variance weighted	10	-0.0540439	0.0427928	0.206618	-0.137918	0.02983	0.947391	0.87117	1.03028	0.95 (0.87-1.03)	0.21
outcome	genus.DefluviitaleaceaeUCG011.id.11287	Simple mode	10	0.0516879	0.105133	0.634738	-0.154372	0.257748	1.05305	0.856953	1.29401	1.05 (0.86-1.29)	0.63
outcome	genus.DefluviitaleaceaeUCG011.id.11287	Weighted mode	10	0.0516879	0.106807	0.639987	-0.157653	0.261029	1.05305	0.854146	1.29827	1.05 (0.85-1.30)	0.64
outcome	genus.Desulfovibrio.id.3173	MR Egger	11	0.107827	0.114281	0.370049	-0.116164	0.331818	1.11386	0.890329	1.3935	1.11 (0.89-1.39)	0.37
outcome	genus.Desulfovibrio.id.3173	Weighted median	11	0.0113723	0.0535585	0.831846	-0.0936024	0.116347	1.01144	0.910645	1.12339	1.01 (0.91-1.12)	0.83
outcome	genus.Desulfovibrio.id.3173	Inverse variance weighted	11	-0.027306	0.0400784	0.495672	-0.10586	0.0512476	0.973063	0.899551	1.05258	0.97 (0.90-1.05)	0.5
outcome	genus.Desulfovibrio.id.3173	Simple mode	11	0.0381785	0.0919842	0.686866	-0.14211	0.218467	1.03892	0.867525	1.24417	1.04 (0.87-1.24)	0.69
outcome	genus.Desulfovibrio.id.3173	Weighted mode	11	0.0381785	0.0820406	0.651642	-0.122621	0.198978	1.03892	0.884599	1.22016	1.04 (0.88-1.22)	0.65
outcome	genus.Dialister.id.2183	MR Egger	11	0.419504	0.226215	0.0966649	-0.0238784	0.862886	1.52121	0.976404	2.36999	1.52 (0.98-2.37)	0.1
outcome	genus.Dialister.id.2183	Weighted median	11	0.0363326	0.066408	0.584302	-0.0938271	0.166492	1.037	0.91044	1.18115	1.04 (0.91-1.18)	0.58
outcome	genus.Dialister.id.2183	Inverse variance weighted	11	0.0926189	0.0492189	0.0598669	-0.00385027	0.189088	1.09704	0.996157	1.20815	1.10 (1.00-1.21)	0.06
outcome	genus.Dialister.id.2183	Simple mode	11	0.00702641	0.107419	0.949136	-0.203515	0.217567	1.00705	0.815858	1.24305	1.01 (0.82-1.24)	0.95
outcome	genus.Dialister.id.2183	Weighted mode	11	0.00255102	0.103333	0.98079	-0.199982	0.205084	1.00255	0.818746	1.22763	1.00 (0.82-1.23)	0.98
outcome	genus.Dorea.id.1997	MR Egger	11	-0.163994	0.142897	0.280706	-0.444072	0.116083	0.848747	0.641419	1.12309	0.85 (0.64-1.12)	0.28
outcome	genus.Dorea.id.1997	Weighted median	11	-0.0367282	0.0760039	0.628924	-0.185696	0.112239	0.963938	0.830526	1.11878	0.96 (0.83-1.12)	0.63
outcome	genus.Dorea.id.1997	Inverse variance weighted	11	-0.000853083	0.0582777	0.988321	-0.115077	0.113371	0.999147	0.891297	1.12005	1.00 (0.89-1.12)	0.99
outcome	genus.Dorea.id.1997	Simple mode	11	-0.0256094	0.123585	0.839996	-0.267835	0.216616	0.974716	0.765034	1.24187	0.97 (0.77-1.24)	0.84
outcome	genus.Dorea.id.1997	Weighted mode	11	-0.0334766	0.0989647	0.742156	-0.227447	0.160494	0.967078	0.796564	1.17409	0.97 (0.80-1.17)	0.74
outcome	genus.Eggerthella.id.819	MR Egger	10	0.00949505	0.175525	0.958186	-0.334533	0.353523	1.00954	0.715672	1.42408	1.01 (0.72-1.42)	0.96
outcome	genus.Eggerthella.id.819	Weighted median	10	0.0345491	0.0490608	0.481302	-0.06161	0.130708	1.03515	0.940249	1.13964	1.04 (0.94-1.14)	0.48
outcome	genus.Eggerthella.id.819	Inverse variance weighted	10	-0.00263645	0.0362711	0.942055	-0.0737277	0.0684548	0.997367	0.928925	1.07085	1.00 (0.93-1.07)	0.94
outcome	genus.Eggerthella.id.819	Simple mode	10	0.0419581	0.0734645	0.581888	-0.102032	0.185949	1.04285	0.903	1.20436	1.04 (0.90-1.20)	0.58
outcome	genus.Eggerthella.id.819	Weighted mode	10	0.0484354	0.0621037	0.455463	-0.0732879	0.170159	1.04963	0.929333	1.18549	1.05 (0.93-1.19)	0.46
outcome	genus.Eisenbergiella.id.11304	MR Egger	11	-0.293804	0.31739	0.378761	-0.91589	0.328281	0.745422	0.400161	1.38858	0.75 (0.40-1.39)	0.38
outcome	genus.Eisenbergiella.id.11304	Weighted median	11	0.0158744	0.0470701	0.735929	-0.0763831	0.108132	1.016	0.926461	1.11419	1.02 (0.93-1.11)	0.74
outcome	genus.Eisenbergiella.id.11304	Inverse variance weighted	11	0.0211452	0.0423085	0.617225	-0.0617794	0.10407	1.02137	0.94009	1.10968	1.02 (0.94-1.11)	0.62
outcome	genus.Eisenbergiella.id.11304	Simple mode	11	-0.00867658	0.0812175	0.917036	-0.167863	0.15051	0.991361	0.84547	1.16243	0.99 (0.85-1.16)	0.92
outcome	genus.Eisenbergiella.id.11304	Weighted mode	11	-0.0159838	0.0728821	0.83082	-0.158833	0.126865	0.984143	0.853139	1.13526	0.98 (0.85-1.14)	0.83
outcome	genus.Enterorhabdus.id.820	MR Egger	6	-0.0946419	0.1544	0.573036	-0.397265	0.207981	0.909699	0.672156	1.23119	0.91 (0.67-1.23)	0.57
outcome	genus.Enterorhabdus.id.820	Weighted median	6	0.0107384	0.0666197	0.871944	-0.119836	0.141313	1.0108	0.887066	1.15179	1.01 (0.89-1.15)	0.87
outcome	genus.Enterorhabdus.id.820	Inverse variance weighted	6	-0.043242	0.0541038	0.42415	-0.149285	0.0628014	0.95768	0.861323	1.06482	0.96 (0.86-1.06)	0.42
outcome	genus.Enterorhabdus.id.820	Simple mode	6	0.0538787	0.118886	0.669396	-0.179137	0.286894	1.05536	0.835991	1.33228	1.06 (0.84-1.33)	0.67
outcome	genus.Enterorhabdus.id.820	Weighted mode	6	0.0523503	0.090915	0.589685	-0.125843	0.230544	1.05374	0.881753	1.25928	1.05 (0.88-1.26)	0.59
outcome	genus.Erysipelatoclostridium.id.11381	MR Egger	16	-0.0895228	0.139965	0.532755	-0.363854	0.184809	0.914367	0.694992	1.20299	0.91 (0.69-1.20)	0.53
outcome	genus.Erysipelatoclostridium.id.11381	Weighted median	16	-0.0444392	0.0471678	0.346115	-0.136888	0.0480097	0.956534	0.872068	1.04918	0.96 (0.87-1.05)	0.35
outcome	genus.Erysipelatoclostridium.id.11381	Inverse variance weighted	16	-0.0354992	0.035506	0.317404	-0.105091	0.0340927	0.965124	0.900243	1.03468	0.97 (0.90-1.03)	0.32
outcome	genus.Erysipelatoclostridium.id.11381	Simple mode	16	-0.0158026	0.0870299	0.858346	-0.186381	0.154776	0.984322	0.829957	1.1674	0.98 (0.83-1.17)	0.86
outcome	genus.Erysipelatoclostridium.id.11381	Weighted mode	16	-0.0262214	0.0792238	0.745239	-0.1815	0.129057	0.974119	0.834018	1.13776	0.97 (0.83-1.14)	0.75
outcome	genus.ErysipelotrichaceaeUCG003.id.11384	MR Egger	17	0.20535	0.105518	0.0706228	-0.00146522	0.412165	1.22795	0.998536	1.51008	1.23 (1.00-1.51)	0.07
outcome	genus.ErysipelotrichaceaeUCG003.id.11384	Weighted median	17	-0.00111662	0.0536525	0.983395	-0.106275	0.104042	0.998884	0.899177	1.10965	1.00 (0.90-1.11)	0.98
outcome	genus.ErysipelotrichaceaeUCG003.id.11384	Inverse variance weighted	17	-0.0231372	0.0396521	0.559554	-0.100855	0.054581	0.977128	0.904064	1.0561	0.98 (0.90-1.06)	0.56
outcome	genus.ErysipelotrichaceaeUCG003.id.11384	Simple mode	17	-0.00527963	0.0890108	0.953436	-0.179741	0.169182	0.994734	0.835487	1.18434	0.99 (0.84-1.18)	0.95
outcome	genus.ErysipelotrichaceaeUCG003.id.11384	Weighted mode	17	-0.0101241	0.0721603	0.890174	-0.151558	0.13131	0.989927	0.859368	1.14032	0.99 (0.86-1.14)	0.89
outcome	genus.Escherichia.Shigella.id.3504	MR Egger	10	0.287991	0.173525	0.135566	-0.0521171	0.6281	1.33375	0.949218	1.87405	1.33 (0.95-1.87)	0.14
outcome	genus.Escherichia.Shigella.id.3504	Weighted median	10	-0.0185265	0.0719426	0.796779	-0.159534	0.122481	0.981644	0.852541	1.1303	0.98 (0.85-1.13)	0.8
outcome	genus.Escherichia.Shigella.id.3504	Inverse variance weighted	10	-0.0220656	0.0527054	0.675466	-0.125368	0.0812371	0.978176	0.882172	1.08463	0.98 (0.88-1.08)	0.68
outcome	genus.Escherichia.Shigella.id.3504	Simple mode	10	-0.0334237	0.110213	0.768581	-0.249441	0.182594	0.967129	0.779236	1.20033	0.97 (0.78-1.20)	0.77
outcome	genus.Escherichia.Shigella.id.3504	Weighted mode	10	-0.0166683	0.11285	0.885833	-0.237854	0.204517	0.98347	0.788318	1.22693	0.98 (0.79-1.23)	0.89
outcome	genus.Faecalibacterium.id.2057	MR Egger	10	0.0780024	0.129066	0.562346	-0.174966	0.330971	1.08113	0.839486	1.39232	1.08 (0.84-1.39)	0.56
outcome	genus.Faecalibacterium.id.2057	Weighted median	10	0.0591385	0.0782837	0.449986	-0.0942976	0.212575	1.06092	0.910012	1.23686	1.06 (0.91-1.24)	0.45
outcome	genus.Faecalibacterium.id.2057	Inverse variance weighted	10	0.0118982	0.0644106	0.853445	-0.114347	0.138143	1.01197	0.891949	1.14814	1.01 (0.89-1.15)	0.85
outcome	genus.Faecalibacterium.id.2057	Simple mode	10	0.128024	0.145123	0.400629	-0.156417	0.412466	1.13658	0.855202	1.51054	1.14 (0.86-1.51)	0.4
outcome	genus.Faecalibacterium.id.2057	Weighted mode	10	0.114562	0.0957344	0.262009	-0.0730777	0.302201	1.12138	0.929529	1.35283	1.12 (0.93-1.35)	0.26
outcome	genus.FamilyXIIIAD3011group.id.11293	MR Egger	12	-0.250116	0.241642	0.325019	-0.723735	0.223502	0.77871	0.484938	1.25045	0.78 (0.48-1.25)	0.33
outcome	genus.FamilyXIIIAD3011group.id.11293	Weighted median	12	-0.0175541	0.0674934	0.794797	-0.149841	0.114733	0.982599	0.860845	1.12157	0.98 (0.86-1.12)	0.79
outcome	genus.FamilyXIIIAD3011group.id.11293	Inverse variance weighted	12	-0.0278135	0.0513158	0.587814	-0.128392	0.0727654	0.97257	0.879508	1.07548	0.97 (0.88-1.08)	0.59
outcome	genus.FamilyXIIIAD3011group.id.11293	Simple mode	12	-0.0245793	0.113977	0.833207	-0.247975	0.198817	0.97572	0.780379	1.21996	0.98 (0.78-1.22)	0.83
outcome	genus.FamilyXIIIAD3011group.id.11293	Weighted mode	12	-0.0245793	0.105237	0.819615	-0.230844	0.181685	0.97572	0.793863	1.19924	0.98 (0.79-1.20)	0.82
outcome	genus.FamilyXIIIUCG001.id.11294	MR Egger	8	0.188716	0.199608	0.380938	-0.202516	0.579948	1.2077	0.816673	1.78595	1.21 (0.82-1.79)	0.38
outcome	genus.FamilyXIIIUCG001.id.11294	Weighted median	8	0.0050859	0.0798889	0.949239	-0.151496	0.161668	1.0051	0.859421	1.17547	1.01 (0.86-1.18)	0.95
outcome	genus.FamilyXIIIUCG001.id.11294	Inverse variance weighted	8	0.0535882	0.0678579	0.429696	-0.0794133	0.18659	1.05505	0.923658	1.20513	1.06 (0.92-1.21)	0.43
outcome	genus.FamilyXIIIUCG001.id.11294	Simple mode	8	-0.00872455	0.127176	0.947225	-0.257989	0.24054	0.991313	0.772604	1.27194	0.99 (0.77-1.27)	0.95
outcome	genus.FamilyXIIIUCG001.id.11294	Weighted mode	8	-0.025485	0.105763	0.81649	-0.232781	0.181811	0.974837	0.792327	1.19939	0.97 (0.79-1.20)	0.82
outcome	genus.Flavonifractor.id.2059	MR Egger	6	0.3646	0.288173	0.27448	-0.20022	0.92942	1.43994	0.818551	2.53304	1.44 (0.82-2.53)	0.27
outcome	genus.Flavonifractor.id.2059	Weighted median	6	0.131045	0.0795694	0.0995723	-0.0249107	0.287001	1.14002	0.975397	1.33243	1.14 (0.98-1.33)	0.1
outcome	genus.Flavonifractor.id.2059	Inverse variance weighted	6	0.0856541	0.0608335	0.159128	-0.0335794	0.204888	1.08943	0.966978	1.22739	1.09 (0.97-1.23)	0.16
outcome	genus.Flavonifractor.id.2059	Simple mode	6	0.145278	0.122451	0.288754	-0.0947261	0.385283	1.15636	0.909622	1.47003	1.16 (0.91-1.47)	0.29
outcome	genus.Flavonifractor.id.2059	Weighted mode	6	0.157022	0.120091	0.247927	-0.0783571	0.392401	1.17002	0.924634	1.48053	1.17 (0.92-1.48)	0.25
outcome	genus.Fusicatenibacter.id.11305	MR Egger	19	0.34307	0.167555	0.0563839	0.0146622	0.671477	1.40927	1.01477	1.95713	1.41 (1.01-1.96)	0.06
outcome	genus.Fusicatenibacter.id.11305	Weighted median	19	0.0466249	0.062917	0.458661	-0.0766925	0.169942	1.04773	0.926175	1.18524	1.05 (0.93-1.19)	0.46
outcome	genus.Fusicatenibacter.id.11305	Inverse variance weighted	19	0.0611389	0.0439167	0.163875	-0.0249377	0.147216	1.06305	0.975371	1.1586	1.06 (0.98-1.16)	0.16
outcome	genus.Fusicatenibacter.id.11305	Simple mode	19	0.0370703	0.115971	0.752912	-0.190232	0.264373	1.03777	0.826767	1.30261	1.04 (0.83-1.30)	0.75
outcome	genus.Fusicatenibacter.id.11305	Weighted mode	19	0.0395267	0.115688	0.736559	-0.187222	0.266275	1.04032	0.82926	1.30509	1.04 (0.83-1.31)	0.74
outcome	genus.Gordonibacter.id.821	MR Egger	12	-0.018865	0.109998	0.867249	-0.234461	0.196731	0.981312	0.790997	1.21742	0.98 (0.79-1.22)	0.87
outcome	genus.Gordonibacter.id.821	Weighted median	12	-0.0051945	0.0349497	0.881847	-0.0736959	0.0633069	0.994819	0.928954	1.06535	0.99 (0.93-1.07)	0.88
outcome	genus.Gordonibacter.id.821	Inverse variance weighted	12	0.0228594	0.0248566	0.357754	-0.0258595	0.0715783	1.02312	0.974472	1.0742	1.02 (0.97-1.07)	0.36
outcome	genus.Gordonibacter.id.821	Simple mode	12	-0.0368701	0.0670086	0.593159	-0.168207	0.0944668	0.963801	0.845179	1.09907	0.96 (0.85-1.10)	0.59
outcome	genus.Gordonibacter.id.821	Weighted mode	12	-0.0368701	0.0684816	0.601029	-0.171094	0.0973538	0.963801	0.842742	1.10225	0.96 (0.84-1.10)	0.6
outcome	genus.Haemophilus.id.3698	MR Egger	9	-0.116718	0.0912192	0.241486	-0.295507	0.0620721	0.889837	0.744154	1.06404	0.89 (0.74-1.06)	0.24
outcome	genus.Haemophilus.id.3698	Weighted median	9	-0.0688965	0.0512717	0.179028	-0.169389	0.031596	0.933423	0.84418	1.0321	0.93 (0.84-1.03)	0.18
outcome	genus.Haemophilus.id.3698	Inverse variance weighted	9	-0.0369857	0.0392197	0.345661	-0.113856	0.0398849	0.96369	0.892386	1.04069	0.96 (0.89-1.04)	0.35
outcome	genus.Haemophilus.id.3698	Simple mode	9	-0.0796019	0.074974	0.319358	-0.226551	0.0673472	0.923484	0.797279	1.06967	0.92 (0.80-1.07)	0.32
outcome	genus.Haemophilus.id.3698	Weighted mode	9	-0.0772274	0.0667134	0.280418	-0.207986	0.0535308	0.925679	0.812219	1.05499	0.93 (0.81-1.05)	0.28
outcome	genus.Holdemanella.id.11393	MR Egger	11	0.158647	0.120463	0.220393	-0.0774615	0.394755	1.17192	0.925463	1.48402	1.17 (0.93-1.48)	0.22
outcome	genus.Holdemanella.id.11393	Weighted median	11	0.0563442	0.0521713	0.280149	-0.0459115	0.1586	1.05796	0.955126	1.17187	1.06 (0.96-1.17)	0.28
outcome	genus.Holdemanella.id.11393	Inverse variance weighted	11	0.0163226	0.0375801	0.664041	-0.0573345	0.0899796	1.01646	0.944278	1.09415	1.02 (0.94-1.09)	0.66
outcome	genus.Holdemanella.id.11393	Simple mode	11	0.0604064	0.0850237	0.493652	-0.10624	0.227053	1.06227	0.899209	1.2549	1.06 (0.90-1.25)	0.49
outcome	genus.Holdemanella.id.11393	Weighted mode	11	0.0612548	0.0838057	0.481606	-0.103004	0.225514	1.06317	0.902123	1.25297	1.06 (0.90-1.25)	0.48
outcome	genus.Holdemania.id.2157	MR Egger	15	0.188718	0.124774	0.154337	-0.0558396	0.433276	1.2077	0.945691	1.5423	1.21 (0.95-1.54)	0.15
outcome	genus.Holdemania.id.2157	Weighted median	15	0.0224488	0.0514908	0.662853	-0.0784731	0.123371	1.0227	0.924527	1.1313	1.02 (0.92-1.13)	0.66
outcome	genus.Holdemania.id.2157	Inverse variance weighted	15	0.0200484	0.0427389	0.639005	-0.0637199	0.103817	1.02025	0.938268	1.1094	1.02 (0.94-1.11)	0.64
outcome	genus.Holdemania.id.2157	Simple mode	15	0.114875	0.0835371	0.190695	-0.0488575	0.278608	1.12173	0.952317	1.32129	1.12 (0.95-1.32)	0.19
outcome	genus.Holdemania.id.2157	Weighted mode	15	0.104941	0.0906118	0.266184	-0.0726583	0.28254	1.11064	0.929919	1.32649	1.11 (0.93-1.33)	0.27
outcome	genus.Howardella.id.2000	MR Egger	10	-0.155091	0.131085	0.270721	-0.412017	0.101835	0.856337	0.662313	1.1072	0.86 (0.66-1.11)	0.27
outcome	genus.Howardella.id.2000	Weighted median	10	0.0206773	0.0421785	0.623969	-0.0619925	0.103347	1.02089	0.93989	1.10888	1.02 (0.94-1.11)	0.62
outcome	genus.Howardella.id.2000	Inverse variance weighted	10	0.0449471	0.0328788	0.171609	-0.0194954	0.10939	1.04597	0.980693	1.1156	1.05 (0.98-1.12)	0.17
outcome	genus.Howardella.id.2000	Simple mode	10	-0.0237445	0.0766581	0.763807	-0.173994	0.126505	0.976535	0.840302	1.13486	0.98 (0.84-1.13)	0.76
outcome	genus.Howardella.id.2000	Weighted mode	10	-0.0285852	0.0641313	0.666322	-0.154282	0.0971121	0.97182	0.85703	1.10198	0.97 (0.86-1.10)	0.67
outcome	genus.Hungatella.id.11306	MR Egger	5	0.107537	0.265334	0.712435	-0.412517	0.627591	1.11353	0.661982	1.87309	1.11 (0.66-1.87)	0.71
outcome	genus.Hungatella.id.11306	Weighted median	5	0.0507416	0.0533635	0.341672	-0.0538508	0.155334	1.05205	0.947573	1.16805	1.05 (0.95-1.17)	0.34
outcome	genus.Hungatella.id.11306	Inverse variance weighted	5	0.0385982	0.0438634	0.37888	-0.0473741	0.12457	1.03935	0.953731	1.13266	1.04 (0.95-1.13)	0.38
outcome	genus.Hungatella.id.11306	Simple mode	5	0.0619943	0.0752067	0.456074	-0.0854108	0.209399	1.06396	0.918135	1.23294	1.06 (0.92-1.23)	0.46
outcome	genus.Hungatella.id.11306	Weighted mode	5	0.0559874	0.0676086	0.454156	-0.0765256	0.1885	1.05758	0.926329	1.20744	1.06 (0.93-1.21)	0.45
outcome	genus.Intestinibacter.id.11345	MR Egger	15	-0.0634019	0.180326	0.730774	-0.41684	0.290036	0.938566	0.659126	1.33648	0.94 (0.66-1.34)	0.73
outcome	genus.Intestinibacter.id.11345	Weighted median	15	0.0416064	0.0630673	0.509438	-0.0820056	0.165218	1.04248	0.921267	1.17965	1.04 (0.92-1.18)	0.51
outcome	genus.Intestinibacter.id.11345	Inverse variance weighted	15	-0.0408553	0.0499234	0.413152	-0.138705	0.0569945	0.959968	0.870485	1.05865	0.96 (0.87-1.06)	0.41
outcome	genus.Intestinibacter.id.11345	Simple mode	15	0.114927	0.131905	0.398295	-0.143607	0.373461	1.12179	0.866228	1.45275	1.12 (0.87-1.45)	0.4
outcome	genus.Intestinibacter.id.11345	Weighted mode	15	0.0991569	0.108011	0.374151	-0.112545	0.310859	1.10424	0.893557	1.3646	1.10 (0.89-1.36)	0.37
outcome	genus.Intestinimonas.id.2062	MR Egger	17	-0.0199559	0.0942572	0.835177	-0.2047	0.164788	0.980242	0.814892	1.17914	0.98 (0.81-1.18)	0.84
outcome	genus.Intestinimonas.id.2062	Weighted median	17	0.0322418	0.0463937	0.487079	-0.0586898	0.123174	1.03277	0.942999	1.13108	1.03 (0.94-1.13)	0.49
outcome	genus.Intestinimonas.id.2062	Inverse variance weighted	17	0.0149557	0.036443	0.681523	-0.0564726	0.086384	1.01507	0.945092	1.09022	1.02 (0.95-1.09)	0.68
outcome	genus.Intestinimonas.id.2062	Simple mode	17	0.0649667	0.0851049	0.456351	-0.101839	0.231772	1.06712	0.903175	1.26083	1.07 (0.90-1.26)	0.46
outcome	genus.Intestinimonas.id.2062	Weighted mode	17	0.0681662	0.0822695	0.419535	-0.093082	0.229414	1.07054	0.911119	1.25786	1.07 (0.91-1.26)	0.42
outcome	genus.Lachnoclostridium.id.11308	MR Egger	13	0.159144	0.21903	0.482656	-0.270154	0.588442	1.17251	0.763262	1.80118	1.17 (0.76-1.80)	0.48
outcome	genus.Lachnoclostridium.id.11308	Weighted median	13	0.074257	0.075732	0.326828	-0.0741777	0.222692	1.07708	0.928507	1.24944	1.08 (0.93-1.25)	0.33
outcome	genus.Lachnoclostridium.id.11308	Inverse variance weighted	13	0.0616172	0.0580834	0.288762	-0.0522263	0.175461	1.06356	0.949114	1.1918	1.06 (0.95-1.19)	0.29
outcome	genus.Lachnoclostridium.id.11308	Simple mode	13	0.107759	0.133225	0.434347	-0.153363	0.368881	1.11378	0.857819	1.44611	1.11 (0.86-1.45)	0.43
outcome	genus.Lachnoclostridium.id.11308	Weighted mode	13	0.107759	0.133047	0.433748	-0.153013	0.368531	1.11378	0.858118	1.44561	1.11 (0.86-1.45)	0.43
outcome	genus.Lachnospira.id.2004	MR Egger	6	-0.152392	0.473775	0.763821	-1.08099	0.776206	0.858651	0.339259	2.17321	0.86 (0.34-2.17)	0.76
outcome	genus.Lachnospira.id.2004	Weighted median	6	0.0492624	0.0948584	0.603533	-0.13666	0.235185	1.0505	0.872267	1.26514	1.05 (0.87-1.27)	0.6
outcome	genus.Lachnospira.id.2004	Inverse variance weighted	6	-0.0248055	0.0764716	0.745654	-0.17469	0.125079	0.9755	0.839717	1.13324	0.98 (0.84-1.13)	0.75
outcome	genus.Lachnospira.id.2004	Simple mode	6	0.093912	0.139417	0.530441	-0.179346	0.36717	1.09846	0.835816	1.44364	1.10 (0.84-1.44)	0.53
outcome	genus.Lachnospira.id.2004	Weighted mode	6	0.093912	0.141024	0.534943	-0.182495	0.370319	1.09846	0.833189	1.4482	1.10 (0.83-1.45)	0.53
outcome	genus.LachnospiraceaeFCS020group.id.11314	MR Egger	13	-0.113169	0.101749	0.289753	-0.312598	0.0862593	0.893	0.731544	1.09009	0.89 (0.73-1.09)	0.29
outcome	genus.LachnospiraceaeFCS020group.id.11314	Weighted median	13	0.0253025	0.0551958	0.646656	-0.0828813	0.133486	1.02563	0.92046	1.14281	1.03 (0.92-1.14)	0.65
outcome	genus.LachnospiraceaeFCS020group.id.11314	Inverse variance weighted	13	0.0436804	0.0421502	0.300061	-0.038934	0.126295	1.04465	0.961814	1.13462	1.04 (0.96-1.13)	0.3
outcome	genus.LachnospiraceaeFCS020group.id.11314	Simple mode	13	0.0168031	0.10489	0.875391	-0.188781	0.222388	1.01695	0.827968	1.24906	1.02 (0.83-1.25)	0.88
outcome	genus.LachnospiraceaeFCS020group.id.11314	Weighted mode	13	-0.0216274	0.0864354	0.806653	-0.191041	0.147786	0.978605	0.826099	1.15926	0.98 (0.83-1.16)	0.81
outcome	genus.LachnospiraceaeNC2004group.id.11316	MR Egger	9	-0.0941178	0.158467	0.571248	-0.404714	0.216478	0.910175	0.667168	1.2417	0.91 (0.67-1.24)	0.57
outcome	genus.LachnospiraceaeNC2004group.id.11316	Weighted median	9	0.0307377	0.0521236	0.555387	-0.0714246	0.1329	1.03121	0.931066	1.14214	1.03 (0.93-1.14)	0.56
outcome	genus.LachnospiraceaeNC2004group.id.11316	Inverse variance weighted	9	0.00206116	0.0380379	0.956786	-0.0724931	0.0766154	1.00206	0.930072	1.07963	1.00 (0.93-1.08)	0.96
outcome	genus.LachnospiraceaeNC2004group.id.11316	Simple mode	9	0.0648316	0.0765231	0.421495	-0.0851538	0.214817	1.06698	0.918371	1.23964	1.07 (0.92-1.24)	0.42
outcome	genus.LachnospiraceaeNC2004group.id.11316	Weighted mode	9	0.0549394	0.0722007	0.468534	-0.0865739	0.196453	1.05648	0.917068	1.21708	1.06 (0.92-1.22)	0.47
outcome	genus.LachnospiraceaeNK4A136group.id.11319	MR Egger	15	0.0637052	0.088429	0.484026	-0.109616	0.237026	1.06578	0.896178	1.26747	1.07 (0.90-1.27)	0.48
outcome	genus.LachnospiraceaeNK4A136group.id.11319	Weighted median	15	-0.0235404	0.0574385	0.681926	-0.13612	0.0890391	0.976735	0.872738	1.09312	0.98 (0.87-1.09)	0.68
outcome	genus.LachnospiraceaeNK4A136group.id.11319	Inverse variance weighted	15	0.0185084	0.0424141	0.662566	-0.0646232	0.10164	1.01868	0.937421	1.10698	1.02 (0.94-1.11)	0.66
outcome	genus.LachnospiraceaeNK4A136group.id.11319	Simple mode	15	-0.0496792	0.0983378	0.621285	-0.242421	0.143063	0.951535	0.784726	1.1538	0.95 (0.78-1.15)	0.62
outcome	genus.LachnospiraceaeNK4A136group.id.11319	Weighted mode	15	-0.0209625	0.0894373	0.818081	-0.19626	0.154335	0.979256	0.821799	1.16688	0.98 (0.82-1.17)	0.82
outcome	genus.LachnospiraceaeUCG001.id.11321	MR Egger	12	0.170708	0.203127	0.420324	-0.227421	0.568838	1.18614	0.796585	1.76621	1.19 (0.80-1.77)	0.42
outcome	genus.LachnospiraceaeUCG001.id.11321	Weighted median	12	-0.0293999	0.0588943	0.61764	-0.144833	0.0860329	0.971028	0.865167	1.08984	0.97 (0.87-1.09)	0.62
outcome	genus.LachnospiraceaeUCG001.id.11321	Inverse variance weighted	12	-0.00729502	0.0441359	0.868719	-0.0938014	0.0792113	0.992732	0.910464	1.08243	0.99 (0.91-1.08)	0.87
outcome	genus.LachnospiraceaeUCG001.id.11321	Simple mode	12	-0.03812	0.108986	0.733116	-0.251733	0.175493	0.962597	0.777453	1.19183	0.96 (0.78-1.19)	0.73
outcome	genus.LachnospiraceaeUCG001.id.11321	Weighted mode	12	-0.0363029	0.100266	0.724161	-0.232823	0.160218	0.964348	0.792293	1.17377	0.96 (0.79-1.17)	0.72
outcome	genus.LachnospiraceaeUCG004.id.11324	MR Egger	14	0.120331	0.192601	0.54382	-0.257167	0.49783	1.12787	0.773239	1.64515	1.13 (0.77-1.65)	0.54
outcome	genus.LachnospiraceaeUCG004.id.11324	Weighted median	14	-0.00293204	0.0625306	0.962601	-0.125492	0.119628	0.997072	0.882063	1.12708	1.00 (0.88-1.13)	0.96
outcome	genus.LachnospiraceaeUCG004.id.11324	Inverse variance weighted	14	0.0106296	0.0468816	0.820631	-0.0812583	0.102518	1.01069	0.921956	1.10796	1.01 (0.92-1.11)	0.82
outcome	genus.LachnospiraceaeUCG004.id.11324	Simple mode	14	-0.0173183	0.111905	0.879388	-0.236652	0.202015	0.982831	0.789266	1.22387	0.98 (0.79-1.22)	0.88
outcome	genus.LachnospiraceaeUCG004.id.11324	Weighted mode	14	-0.0138895	0.0974946	0.888897	-0.204979	0.1772	0.986206	0.814664	1.19387	0.99 (0.81-1.19)	0.89
outcome	genus.LachnospiraceaeUCG008.id.11328	MR Egger	13	-0.156671	0.186783	0.419445	-0.522765	0.209424	0.854986	0.592879	1.23297	0.85 (0.59-1.23)	0.42
outcome	genus.LachnospiraceaeUCG008.id.11328	Weighted median	13	0.0385221	0.0423674	0.363223	-0.0445179	0.121562	1.03927	0.956458	1.12926	1.04 (0.96-1.13)	0.36
outcome	genus.LachnospiraceaeUCG008.id.11328	Inverse variance weighted	13	0.00346214	0.0331712	0.916874	-0.0615535	0.0684777	1.00347	0.940303	1.07088	1.00 (0.94-1.07)	0.92
outcome	genus.LachnospiraceaeUCG008.id.11328	Simple mode	13	0.0549972	0.0755608	0.480665	-0.0931019	0.203096	1.05654	0.911101	1.22519	1.06 (0.91-1.23)	0.48
outcome	genus.LachnospiraceaeUCG008.id.11328	Weighted mode	13	0.0549972	0.0698013	0.446034	-0.0818134	0.191808	1.05654	0.921444	1.21144	1.06 (0.92-1.21)	0.45
outcome	genus.LachnospiraceaeUCG010.id.11330	MR Egger	10	0.0132803	0.142956	0.928269	-0.266913	0.293474	1.01337	0.765739	1.34108	1.01 (0.77-1.34)	0.93
outcome	genus.LachnospiraceaeUCG010.id.11330	Weighted median	10	-0.00624366	0.0667587	0.925486	-0.137091	0.124603	0.993776	0.871891	1.1327	0.99 (0.87-1.13)	0.93
outcome	genus.LachnospiraceaeUCG010.id.11330	Inverse variance weighted	10	-0.0252211	0.051112	0.621696	-0.125401	0.0749583	0.975094	0.882143	1.07784	0.98 (0.88-1.08)	0.62
outcome	genus.LachnospiraceaeUCG010.id.11330	Simple mode	10	-0.0635244	0.0924271	0.50922	-0.244682	0.117633	0.938451	0.782954	1.12483	0.94 (0.78-1.12)	0.51
outcome	genus.LachnospiraceaeUCG010.id.11330	Weighted mode	10	-0.0382972	0.0807688	0.64668	-0.196604	0.12001	0.962427	0.821516	1.12751	0.96 (0.82-1.13)	0.65
outcome	genus.Lactobacillus.id.1837	MR Egger	10	-0.00318418	0.116591	0.978881	-0.231703	0.225335	0.996821	0.793181	1.25274	1.00 (0.79-1.25)	0.98
outcome	genus.Lactobacillus.id.1837	Weighted median	10	0.0321907	0.0484648	0.506558	-0.0628004	0.127182	1.03271	0.939131	1.13562	1.03 (0.94-1.14)	0.51
outcome	genus.Lactobacillus.id.1837	Inverse variance weighted	10	0.0310861	0.0377644	0.410418	-0.0429322	0.105104	1.03157	0.957976	1.11083	1.03 (0.96-1.11)	0.41
outcome	genus.Lactobacillus.id.1837	Simple mode	10	0.0271138	0.0763679	0.730737	-0.122567	0.176795	1.02748	0.884646	1.19339	1.03 (0.88-1.19)	0.73
outcome	genus.Lactobacillus.id.1837	Weighted mode	10	0.0250661	0.0641815	0.705213	-0.10073	0.150862	1.02538	0.904177	1.16284	1.03 (0.90-1.16)	0.71
outcome	genus.Lactococcus.id.1851	MR Egger	9	-0.0287102	0.124056	0.8236	-0.271859	0.214439	0.971698	0.761962	1.23917	0.97 (0.76-1.24)	0.82
outcome	genus.Lactococcus.id.1851	Weighted median	9	0.0124975	0.0403636	0.756847	-0.0666151	0.0916102	1.01258	0.935555	1.09594	1.01 (0.94-1.10)	0.76
outcome	genus.Lactococcus.id.1851	Inverse variance weighted	9	0.0117575	0.0293728	0.688946	-0.0458131	0.0693281	1.01183	0.95522	1.07179	1.01 (0.96-1.07)	0.69
outcome	genus.Lactococcus.id.1851	Simple mode	9	0.0177052	0.0662525	0.796045	-0.11215	0.14756	1.01786	0.893911	1.159	1.02 (0.89-1.16)	0.8
outcome	genus.Lactococcus.id.1851	Weighted mode	9	0.0186861	0.0664599	0.78572	-0.111575	0.148947	1.01886	0.894424	1.16061	1.02 (0.89-1.16)	0.79
outcome	genus.Marvinbryantia.id.2005	MR Egger	11	-0.050864	0.191957	0.796997	-0.4271	0.325372	0.950408	0.652398	1.38455	0.95 (0.65-1.38)	0.8
outcome	genus.Marvinbryantia.id.2005	Weighted median	11	0.111648	0.064496	0.0834361	-0.0147639	0.23806	1.11812	0.985345	1.26879	1.12 (0.99-1.27)	0.08
outcome	genus.Marvinbryantia.id.2005	Inverse variance weighted	11	0.0264711	0.0487141	0.586857	-0.0690085	0.121951	1.02682	0.933319	1.1297	1.03 (0.93-1.13)	0.59
outcome	genus.Marvinbryantia.id.2005	Simple mode	11	0.125318	0.102728	0.250492	-0.0760294	0.326666	1.13351	0.926789	1.38634	1.13 (0.93-1.39)	0.25
outcome	genus.Marvinbryantia.id.2005	Weighted mode	11	0.123752	0.0931769	0.213647	-0.0588747	0.306379	1.13174	0.942825	1.3585	1.13 (0.94-1.36)	0.21
outcome	genus.Methanobrevibacter.id.123	MR Egger	6	-0.117499	0.124366	0.398265	-0.361257	0.126258	0.889141	0.6968	1.13458	0.89 (0.70-1.13)	0.4
outcome	genus.Methanobrevibacter.id.123	Weighted median	6	-0.0203105	0.0414634	0.624245	-0.101579	0.0609577	0.979894	0.90341	1.06285	0.98 (0.90-1.06)	0.62
outcome	genus.Methanobrevibacter.id.123	Inverse variance weighted	6	-0.0191542	0.0345254	0.57904	-0.086824	0.0485155	0.981028	0.916838	1.04971	0.98 (0.92-1.05)	0.58
outcome	genus.Methanobrevibacter.id.123	Simple mode	6	-0.0599878	0.0645554	0.395412	-0.186516	0.0665408	0.941776	0.829845	1.0688	0.94 (0.83-1.07)	0.4
outcome	genus.Methanobrevibacter.id.123	Weighted mode	6	-0.0412358	0.0601107	0.523222	-0.159053	0.0765811	0.959603	0.852951	1.07959	0.96 (0.85-1.08)	0.52
outcome	genus.Odoribacter.id.952	MR Egger	7	0.233486	0.304092	0.477272	-0.362534	0.829507	1.263	0.695911	2.29219	1.26 (0.70-2.29)	0.48
outcome	genus.Odoribacter.id.952	Weighted median	7	-0.182924	0.103102	0.0760304	-0.385004	0.0191566	0.832832	0.680448	1.01934	0.83 (0.68-1.02)	0.08
outcome	genus.Odoribacter.id.952	Inverse variance weighted	7	-0.0622547	0.0933166	0.504686	-0.245155	0.120646	0.939644	0.782583	1.12823	0.94 (0.78-1.13)	0.5
outcome	genus.Odoribacter.id.952	Simple mode	7	-0.218194	0.169518	0.245466	-0.55045	0.114061	0.803969	0.57669	1.12082	0.80 (0.58-1.12)	0.25
outcome	genus.Odoribacter.id.952	Weighted mode	7	-0.216271	0.172464	0.256482	-0.5543	0.121758	0.805517	0.574474	1.12948	0.81 (0.57-1.13)	0.26
outcome	genus.Olsenella.id.822	MR Egger	11	-0.102472	0.112409	0.385742	-0.322793	0.117848	0.902603	0.724124	1.12507	0.90 (0.72-1.13)	0.39
outcome	genus.Olsenella.id.822	Weighted median	11	0.0277687	0.0375925	0.460104	-0.0459126	0.10145	1.02816	0.955125	1.10677	1.03 (0.96-1.11)	0.46
outcome	genus.Olsenella.id.822	Inverse variance weighted	11	0.0420494	0.0306545	0.170151	-0.0180334	0.102132	1.04295	0.982128	1.10753	1.04 (0.98-1.11)	0.17
outcome	genus.Olsenella.id.822	Simple mode	11	0.0405747	0.0651344	0.547268	-0.0870886	0.168238	1.04141	0.916596	1.18322	1.04 (0.92-1.18)	0.55
outcome	genus.Olsenella.id.822	Weighted mode	11	0.0405747	0.0588811	0.506437	-0.0748323	0.155982	1.04141	0.927899	1.1688	1.04 (0.93-1.17)	0.51
outcome	genus.Oscillibacter.id.2063	MR Egger	13	-0.129705	0.151989	0.411644	-0.427605	0.168194	0.878354	0.652069	1.18317	0.88 (0.65-1.18)	0.41
outcome	genus.Oscillibacter.id.2063	Weighted median	13	0.0585984	0.0540882	0.278637	-0.0474145	0.164611	1.06035	0.953692	1.17893	1.06 (0.95-1.18)	0.28
outcome	genus.Oscillibacter.id.2063	Inverse variance weighted	13	0.0134275	0.0401939	0.738328	-0.0653525	0.0922075	1.01352	0.936737	1.09659	1.01 (0.94-1.10)	0.74
outcome	genus.Oscillibacter.id.2063	Simple mode	13	0.0689686	0.102335	0.513117	-0.131608	0.269545	1.0714	0.876684	1.30937	1.07 (0.88-1.31)	0.51
outcome	genus.Oscillibacter.id.2063	Weighted mode	13	0.0593965	0.0873192	0.509274	-0.111749	0.230542	1.0612	0.894269	1.25928	1.06 (0.89-1.26)	0.51
outcome	genus.Oscillospira.id.2064	MR Egger	9	0.0967158	0.22295	0.677489	-0.340266	0.533697	1.10155	0.711581	1.70523	1.10 (0.71-1.71)	0.68
outcome	genus.Oscillospira.id.2064	Weighted median	9	-0.0494268	0.0690123	0.473866	-0.184691	0.0858372	0.951775	0.831361	1.08963	0.95 (0.83-1.09)	0.47
outcome	genus.Oscillospira.id.2064	Inverse variance weighted	9	-0.0732176	0.0508378	0.149805	-0.17286	0.0264245	0.929399	0.841256	1.02678	0.93 (0.84-1.03)	0.15
outcome	genus.Oscillospira.id.2064	Simple mode	9	-0.0387239	0.10656	0.725722	-0.247582	0.170134	0.962016	0.780686	1.18546	0.96 (0.78-1.19)	0.73
outcome	genus.Oscillospira.id.2064	Weighted mode	9	-0.0359426	0.0990046	0.725981	-0.229992	0.158106	0.964696	0.79454	1.17129	0.96 (0.79-1.17)	0.73
outcome	genus.Oxalobacter.id.2978	MR Egger	11	0.184498	0.132303	0.196624	-0.0748154	0.443811	1.20261	0.927915	1.55864	1.20 (0.93-1.56)	0.2
outcome	genus.Oxalobacter.id.2978	Weighted median	11	0.0848219	0.0382769	0.0266911	0.00979912	0.159845	1.08852	1.00985	1.17333	1.09 (1.01-1.17)	0.027
outcome	genus.Oxalobacter.id.2978	Inverse variance weighted	11	0.0817209	0.028187	0.00374065	0.0264744	0.136967	1.08515	1.02683	1.14679	1.09 (1.03-1.15)	0.0037
outcome	genus.Oxalobacter.id.2978	Simple mode	11	0.111496	0.0624617	0.104568	-0.0109285	0.233921	1.11795	0.989131	1.26354	1.12 (0.99-1.26)	0.1
outcome	genus.Oxalobacter.id.2978	Weighted mode	11	0.106105	0.0519028	0.068155	0.00437556	0.207834	1.11194	1.00439	1.23101	1.11 (1.00-1.23)	0.07
outcome	genus.Parabacteroides.id.954	MR Egger	6	-0.272492	0.228676	0.299282	-0.720697	0.175712	0.761479	0.486413	1.1921	0.76 (0.49-1.19)	0.3
outcome	genus.Parabacteroides.id.954	Weighted median	6	-0.0638581	0.0952482	0.502578	-0.250545	0.122828	0.938138	0.778377	1.13069	0.94 (0.78-1.13)	0.5
outcome	genus.Parabacteroides.id.954	Inverse variance weighted	6	-0.0376281	0.0706184	0.594146	-0.17604	0.100784	0.963071	0.838584	1.10604	0.96 (0.84-1.11)	0.59
outcome	genus.Parabacteroides.id.954	Simple mode	6	-0.022343	0.142458	0.881508	-0.301561	0.256875	0.977905	0.739662	1.29288	0.98 (0.74-1.29)	0.88
outcome	genus.Parabacteroides.id.954	Weighted mode	6	-0.0838234	0.142147	0.581032	-0.362431	0.194784	0.919594	0.695982	1.21505	0.92 (0.70-1.22)	0.58
outcome	genus.Paraprevotella.id.962	MR Egger	13	0.0243302	0.121394	0.844807	-0.213602	0.262262	1.02463	0.80767	1.29987	1.02 (0.81-1.30)	0.84
outcome	genus.Paraprevotella.id.962	Weighted median	13	0.0212684	0.0458373	0.64265	-0.0685728	0.11111	1.0215	0.933726	1.11752	1.02 (0.93-1.12)	0.64
outcome	genus.Paraprevotella.id.962	Inverse variance weighted	13	0.01613	0.0327033	0.621855	-0.0479685	0.0802286	1.01626	0.953164	1.08353	1.02 (0.95-1.08)	0.62
outcome	genus.Paraprevotella.id.962	Simple mode	13	0.0869427	0.0810578	0.304547	-0.0719307	0.245816	1.09083	0.930595	1.27866	1.09 (0.93-1.28)	0.3
outcome	genus.Paraprevotella.id.962	Weighted mode	13	0.0566793	0.0763893	0.472373	-0.0930438	0.206402	1.05832	0.911154	1.22925	1.06 (0.91-1.23)	0.47
outcome	genus.Parasutterella.id.2892	MR Egger	15	0.0901052	0.127805	0.493236	-0.160392	0.340603	1.09429	0.851809	1.40579	1.09 (0.85-1.41)	0.49
outcome	genus.Parasutterella.id.2892	Weighted median	15	0.0177622	0.0555209	0.74903	-0.0910588	0.126583	1.01792	0.912964	1.13494	1.02 (0.91-1.13)	0.75
outcome	genus.Parasutterella.id.2892	Inverse variance weighted	15	0.0345925	0.039623	0.382641	-0.0430686	0.112254	1.0352	0.957846	1.1188	1.04 (0.96-1.12)	0.38
outcome	genus.Parasutterella.id.2892	Simple mode	15	-0.0760062	0.100517	0.462091	-0.273019	0.121006	0.92681	0.761079	1.12863	0.93 (0.76-1.13)	0.46
outcome	genus.Parasutterella.id.2892	Weighted mode	15	0.0672776	0.0912231	0.472995	-0.11152	0.246075	1.06959	0.894474	1.279	1.07 (0.89-1.28)	0.47
outcome	genus.Peptococcus.id.2037	MR Egger	14	-0.101286	0.137218	0.474619	-0.370233	0.167662	0.903675	0.690573	1.18254	0.90 (0.69-1.18)	0.47
outcome	genus.Peptococcus.id.2037	Weighted median	14	0.0240647	0.04376	0.582372	-0.0617049	0.109834	1.02436	0.94016	1.11609	1.02 (0.94-1.12)	0.58
outcome	genus.Peptococcus.id.2037	Inverse variance weighted	14	0.0137529	0.0343532	0.688908	-0.0535794	0.0810851	1.01385	0.947831	1.08446	1.01 (0.95-1.08)	0.69
outcome	genus.Peptococcus.id.2037	Simple mode	14	0.0118837	0.0715381	0.870621	-0.128331	0.152098	1.01195	0.879562	1.16427	1.01 (0.88-1.16)	0.87
outcome	genus.Peptococcus.id.2037	Weighted mode	14	0.0164965	0.0669356	0.80918	-0.114697	0.14769	1.01663	0.891636	1.15915	1.02 (0.89-1.16)	0.81
outcome	genus.Phascolarctobacterium.id.2168	MR Egger	11	-0.195826	0.222909	0.402516	-0.632728	0.241076	0.822155	0.531141	1.27262	0.82 (0.53-1.27)	0.4
outcome	genus.Phascolarctobacterium.id.2168	Weighted median	11	-0.068608	0.0669122	0.305201	-0.199756	0.06254	0.933693	0.818931	1.06454	0.93 (0.82-1.06)	0.31
outcome	genus.Phascolarctobacterium.id.2168	Inverse variance weighted	11	-0.0419206	0.0484195	0.386611	-0.136823	0.0529817	0.958946	0.872125	1.05441	0.96 (0.87-1.05)	0.39
outcome	genus.Phascolarctobacterium.id.2168	Simple mode	11	-0.0786703	0.111931	0.498187	-0.298055	0.140715	0.924345	0.74226	1.1511	0.92 (0.74-1.15)	0.5
outcome	genus.Phascolarctobacterium.id.2168	Weighted mode	11	-0.0823538	0.110853	0.474628	-0.299626	0.134919	0.920946	0.741095	1.14444	0.92 (0.74-1.14)	0.47
outcome	genus.Prevotella7.id.11182	MR Egger	11	-0.00706679	0.235819	0.976747	-0.469271	0.455138	0.992958	0.625458	1.57639	0.99 (0.63-1.58)	0.98
outcome	genus.Prevotella7.id.11182	Weighted median	11	-0.0104206	0.0387885	0.788198	-0.086446	0.0656048	0.989634	0.917185	1.0678	0.99 (0.92-1.07)	0.79
outcome	genus.Prevotella7.id.11182	Inverse variance weighted	11	-0.0305981	0.0356091	0.390187	-0.100392	0.0391957	0.969865	0.904483	1.03997	0.97 (0.90-1.04)	0.39
outcome	genus.Prevotella7.id.11182	Simple mode	11	-0.0439928	0.0648995	0.513238	-0.171196	0.0832102	0.956961	0.842657	1.08677	0.96 (0.84-1.09)	0.51
outcome	genus.Prevotella7.id.11182	Weighted mode	11	-0.0209153	0.063918	0.750247	-0.146195	0.104364	0.979302	0.863989	1.11	0.98 (0.86-1.11)	0.75
outcome	genus.Prevotella9.id.11183	MR Egger	14	0.0119264	0.129518	0.928151	-0.241928	0.265781	1.012	0.785113	1.30445	1.01 (0.79-1.30)	0.93
outcome	genus.Prevotella9.id.11183	Weighted median	14	0.00639706	0.0520445	0.902174	-0.0956101	0.108404	1.00642	0.908818	1.1145	1.01 (0.91-1.11)	0.9
outcome	genus.Prevotella9.id.11183	Inverse variance weighted	14	-0.0494862	0.0386356	0.200249	-0.125212	0.0262396	0.951718	0.88231	1.02659	0.95 (0.88-1.03)	0.2
outcome	genus.Prevotella9.id.11183	Simple mode	14	0.0180496	0.0844761	0.834123	-0.147524	0.183623	1.01821	0.862842	1.20156	1.02 (0.86-1.20)	0.83
outcome	genus.Prevotella9.id.11183	Weighted mode	14	0.0210931	0.0872242	0.812687	-0.149866	0.192053	1.02132	0.860823	1.21173	1.02 (0.86-1.21)	0.81
outcome	genus.RikenellaceaeRC9gutgroup.id.11191	MR Egger	13	-0.0774949	0.16275	0.643277	-0.396484	0.241494	0.925432	0.672681	1.27315	0.93 (0.67-1.27)	0.64
outcome	genus.RikenellaceaeRC9gutgroup.id.11191	Weighted median	13	0.052937	0.0348715	0.128999	-0.0154111	0.121285	1.05436	0.984707	1.12895	1.05 (0.98-1.13)	0.13
outcome	genus.RikenellaceaeRC9gutgroup.id.11191	Inverse variance weighted	13	0.0327223	0.02611	0.210115	-0.0184533	0.0838978	1.03326	0.981716	1.08752	1.03 (0.98-1.09)	0.21
outcome	genus.RikenellaceaeRC9gutgroup.id.11191	Simple mode	13	0.0540476	0.0624226	0.40356	-0.0683007	0.176396	1.05553	0.93398	1.19291	1.06 (0.93-1.19)	0.4
outcome	genus.RikenellaceaeRC9gutgroup.id.11191	Weighted mode	13	0.0528476	0.0633264	0.420287	-0.0712721	0.176967	1.05427	0.931208	1.19359	1.05 (0.93-1.19)	0.42
outcome	genus.Romboutsia.id.11347	MR Egger	14	-0.173861	0.116274	0.160668	-0.401758	0.0540346	0.840413	0.669143	1.05552	0.84 (0.67-1.06)	0.16
outcome	genus.Romboutsia.id.11347	Weighted median	14	-0.0116008	0.0604236	0.847749	-0.130031	0.106829	0.988466	0.878068	1.11274	0.99 (0.88-1.11)	0.85
outcome	genus.Romboutsia.id.11347	Inverse variance weighted	14	-0.00256631	0.0465654	0.956049	-0.0938345	0.0887019	0.997437	0.910433	1.09275	1.00 (0.91-1.09)	0.96
outcome	genus.Romboutsia.id.11347	Simple mode	14	0.140621	0.132374	0.307435	-0.118832	0.400075	1.15099	0.887957	1.49194	1.15 (0.89-1.49)	0.31
outcome	genus.Romboutsia.id.11347	Weighted mode	14	-0.128106	0.108702	0.259718	-0.341162	0.0849504	0.87976	0.710943	1.08866	0.88 (0.71-1.09)	0.26
outcome	genus.Roseburia.id.2012	MR Egger	14	0.0719844	0.16181	0.664332	-0.245164	0.389133	1.07464	0.782576	1.4757	1.07 (0.78-1.48)	0.66
outcome	genus.Roseburia.id.2012	Weighted median	14	0.0712666	0.0684774	0.298	-0.0629491	0.205482	1.07387	0.938991	1.22812	1.07 (0.94-1.23)	0.3
outcome	genus.Roseburia.id.2012	Inverse variance weighted	14	0.0362166	0.0502642	0.471201	-0.0623011	0.134734	1.03688	0.9396	1.14423	1.04 (0.94-1.14)	0.47
outcome	genus.Roseburia.id.2012	Simple mode	14	0.116009	0.105862	0.29303	-0.0914801	0.323498	1.12301	0.912579	1.38195	1.12 (0.91-1.38)	0.29
outcome	genus.Roseburia.id.2012	Weighted mode	14	0.105223	0.104931	0.334268	-0.100442	0.310889	1.11096	0.904437	1.36464	1.11 (0.90-1.36)	0.33
outcome	genus.Ruminiclostridium5.id.11355	MR Egger	11	-0.0441907	0.259774	0.868685	-0.553348	0.464967	0.956771	0.575021	1.59196	0.96 (0.58-1.59)	0.87
outcome	genus.Ruminiclostridium5.id.11355	Weighted median	11	-0.0142936	0.0781012	0.854787	-0.167372	0.138785	0.985808	0.845885	1.14888	0.99 (0.85-1.15)	0.85
outcome	genus.Ruminiclostridium5.id.11355	Inverse variance weighted	11	-0.0209992	0.0616352	0.733328	-0.141804	0.0998058	0.97922	0.867791	1.10496	0.98 (0.87-1.10)	0.73
outcome	genus.Ruminiclostridium5.id.11355	Simple mode	11	-0.0308453	0.125884	0.811388	-0.277578	0.215887	0.969626	0.757617	1.24096	0.97 (0.76-1.24)	0.81
outcome	genus.Ruminiclostridium5.id.11355	Weighted mode	11	-0.0213	0.1254	0.86851	-0.267085	0.224485	0.978925	0.765608	1.25168	0.98 (0.77-1.25)	0.87
outcome	genus.Ruminiclostridium6.id.11356	MR Egger	16	-0.0162762	0.104826	0.878827	-0.221736	0.189184	0.983856	0.801127	1.20826	0.98 (0.80-1.21)	0.88
outcome	genus.Ruminiclostridium6.id.11356	Weighted median	16	-0.00315991	0.0564162	0.955333	-0.113736	0.107416	0.996845	0.892494	1.1134	1.00 (0.89-1.11)	0.96
outcome	genus.Ruminiclostridium6.id.11356	Inverse variance weighted	16	0.0212881	0.040373	0.597995	-0.0578429	0.100419	1.02152	0.943798	1.10563	1.02 (0.94-1.11)	0.6
outcome	genus.Ruminiclostridium6.id.11356	Simple mode	16	-0.0708398	0.108099	0.522182	-0.282713	0.141034	0.931611	0.753736	1.15146	0.93 (0.75-1.15)	0.52
outcome	genus.Ruminiclostridium6.id.11356	Weighted mode	16	-0.0818858	0.111129	0.47258	-0.299699	0.135927	0.921377	0.741041	1.1456	0.92 (0.74-1.15)	0.47
outcome	genus.Ruminiclostridium9.id.11357	MR Egger	10	-0.566199	0.260877	0.0617833	-1.07752	-0.0548798	0.567679	0.340439	0.946599	0.57 (0.34-0.95)	0.06
outcome	genus.Ruminiclostridium9.id.11357	Weighted median	10	-0.0984041	0.0770778	0.201713	-0.249477	0.0526685	0.906283	0.779208	1.05408	0.91 (0.78-1.05)	0.2
outcome	genus.Ruminiclostridium9.id.11357	Inverse variance weighted	10	-0.0557878	0.0591773	0.345823	-0.171775	0.0601998	0.94574	0.842168	1.06205	0.95 (0.84-1.06)	0.35
outcome	genus.Ruminiclostridium9.id.11357	Simple mode	10	-0.159815	0.13247	0.258409	-0.419455	0.0998263	0.852302	0.657405	1.10498	0.85 (0.66-1.10)	0.26
outcome	genus.Ruminiclostridium9.id.11357	Weighted mode	10	-0.155832	0.132747	0.270563	-0.416016	0.104353	0.855703	0.65967	1.10999	0.86 (0.66-1.11)	0.27
outcome	genus.RuminococcaceaeNK4A214group.id.11358	MR Egger	15	0.12552	0.177511	0.491978	-0.222401	0.473441	1.13374	0.800594	1.60551	1.13 (0.80-1.61)	0.49
outcome	genus.RuminococcaceaeNK4A214group.id.11358	Weighted median	15	0.00837131	0.0614042	0.891559	-0.111981	0.128724	1.00841	0.894061	1.13738	1.01 (0.89-1.14)	0.89
outcome	genus.RuminococcaceaeNK4A214group.id.11358	Inverse variance weighted	15	0.0188751	0.0468991	0.687343	-0.073047	0.110797	1.01905	0.929557	1.11717	1.02 (0.93-1.12)	0.69
outcome	genus.RuminococcaceaeNK4A214group.id.11358	Simple mode	15	-0.0130232	0.107058	0.904909	-0.222857	0.196811	0.987061	0.800229	1.21751	0.99 (0.80-1.22)	0.9
outcome	genus.RuminococcaceaeNK4A214group.id.11358	Weighted mode	15	0.00440579	0.109789	0.968556	-0.210781	0.219593	1.00442	0.809951	1.24557	1.00 (0.81-1.25)	0.97
outcome	genus.RuminococcaceaeUCG002.id.11360	MR Egger	22	-0.0781533	0.107068	0.473889	-0.288006	0.131699	0.924823	0.749757	1.14077	0.92 (0.75-1.14)	0.47
outcome	genus.RuminococcaceaeUCG002.id.11360	Weighted median	22	-0.00965194	0.0537581	0.857511	-0.115018	0.095714	0.990394	0.89135	1.10044	0.99 (0.89-1.10)	0.86
outcome	genus.RuminococcaceaeUCG002.id.11360	Inverse variance weighted	22	0.00340939	0.0375916	0.927734	-0.0702701	0.0770888	1.00342	0.932142	1.08014	1.00 (0.93-1.08)	0.93
outcome	genus.RuminococcaceaeUCG002.id.11360	Simple mode	22	-0.00431901	0.0955218	0.964363	-0.191542	0.182904	0.99569	0.825685	1.2007	1.00 (0.83-1.20)	0.96
outcome	genus.RuminococcaceaeUCG002.id.11360	Weighted mode	22	-0.0214852	0.0866847	0.806655	-0.191387	0.148417	0.978744	0.825813	1.16	0.98 (0.83-1.16)	0.81
outcome	genus.RuminococcaceaeUCG003.id.11361	MR Egger	12	0.209224	0.142394	0.172487	-0.069868	0.488317	1.23272	0.932517	1.62957	1.23 (0.93-1.63)	0.17
outcome	genus.RuminococcaceaeUCG003.id.11361	Weighted median	12	0.0413442	0.064198	0.519569	-0.0844839	0.167172	1.04221	0.918986	1.18196	1.04 (0.92-1.18)	0.52
outcome	genus.RuminococcaceaeUCG003.id.11361	Inverse variance weighted	12	0.00112923	0.0467937	0.980747	-0.0905865	0.0928449	1.00113	0.913395	1.09729	1.00 (0.91-1.10)	0.98
outcome	genus.RuminococcaceaeUCG003.id.11361	Simple mode	12	0.0667619	0.111478	0.561383	-0.151735	0.285259	1.06904	0.859216	1.33011	1.07 (0.86-1.33)	0.56
outcome	genus.RuminococcaceaeUCG003.id.11361	Weighted mode	12	0.0768317	0.0883621	0.403143	-0.096358	0.250021	1.07986	0.908139	1.28405	1.08 (0.91-1.28)	0.4
outcome	genus.RuminococcaceaeUCG004.id.11362	MR Egger	10	-0.507159	0.246001	0.0731761	-0.98932	-0.0249975	0.602204	0.37183	0.975312	0.60 (0.37-0.98)	0.07
outcome	genus.RuminococcaceaeUCG004.id.11362	Weighted median	10	-0.0562413	0.0627967	0.370462	-0.179323	0.0668402	0.945311	0.835836	1.06912	0.95 (0.84-1.07)	0.37
outcome	genus.RuminococcaceaeUCG004.id.11362	Inverse variance weighted	10	-0.0175066	0.0529884	0.741108	-0.121364	0.0863506	0.982646	0.885712	1.09019	0.98 (0.89-1.09)	0.74
outcome	genus.RuminococcaceaeUCG004.id.11362	Simple mode	10	-0.0504229	0.112369	0.664237	-0.270665	0.16982	0.950827	0.762872	1.18509	0.95 (0.76-1.19)	0.66
outcome	genus.RuminococcaceaeUCG004.id.11362	Weighted mode	10	-0.0570435	0.101123	0.586466	-0.255244	0.141158	0.944553	0.774727	1.15161	0.94 (0.77-1.15)	0.59
outcome	genus.RuminococcaceaeUCG005.id.11363	MR Egger	14	-0.0797482	0.136936	0.571094	-0.348143	0.188646	0.923349	0.705998	1.20761	0.92 (0.71-1.21)	0.57
outcome	genus.RuminococcaceaeUCG005.id.11363	Weighted median	14	-0.0132843	0.0605432	0.826323	-0.131949	0.10538	0.986804	0.876386	1.11113	0.99 (0.88-1.11)	0.83
outcome	genus.RuminococcaceaeUCG005.id.11363	Inverse variance weighted	14	-0.00650611	0.0456237	0.886603	-0.0959285	0.0829163	0.993515	0.908529	1.08645	0.99 (0.91-1.09)	0.89
outcome	genus.RuminococcaceaeUCG005.id.11363	Simple mode	14	-0.0131656	0.112329	0.908489	-0.23333	0.206999	0.986921	0.791892	1.22998	0.99 (0.79-1.23)	0.91
outcome	genus.RuminococcaceaeUCG005.id.11363	Weighted mode	14	-0.081224	0.0909958	0.38829	-0.259576	0.0971279	0.921987	0.771379	1.102	0.92 (0.77-1.10)	0.39
outcome	genus.RuminococcaceaeUCG009.id.11366	MR Egger	12	0.0490156	0.191496	0.803169	-0.326316	0.424347	1.05024	0.721577	1.52859	1.05 (0.72-1.53)	0.8
outcome	genus.RuminococcaceaeUCG009.id.11366	Weighted median	12	-0.0625394	0.0501028	0.21195	-0.160741	0.0356621	0.939376	0.851513	1.03631	0.94 (0.85-1.04)	0.21
outcome	genus.RuminococcaceaeUCG009.id.11366	Inverse variance weighted	12	-0.0240168	0.0421257	0.568595	-0.106583	0.0585496	0.976269	0.8989	1.0603	0.98 (0.90-1.06)	0.57
outcome	genus.RuminococcaceaeUCG009.id.11366	Simple mode	12	-0.0778804	0.0779004	0.338919	-0.230565	0.0748043	0.925075	0.794085	1.07767	0.93 (0.79-1.08)	0.34
outcome	genus.RuminococcaceaeUCG009.id.11366	Weighted mode	12	-0.0795866	0.0728671	0.298082	-0.222406	0.0632328	0.923498	0.80059	1.06527	0.92 (0.80-1.07)	0.3
outcome	genus.RuminococcaceaeUCG010.id.11367	MR Egger	6	-0.127743	0.219804	0.592302	-0.558559	0.303074	0.88008	0.572033	1.35401	0.88 (0.57-1.35)	0.59
outcome	genus.RuminococcaceaeUCG010.id.11367	Weighted median	6	-0.121118	0.0833578	0.146225	-0.2845	0.0422628	0.885929	0.752391	1.04317	0.89 (0.75-1.04)	0.15
outcome	genus.RuminococcaceaeUCG010.id.11367	Inverse variance weighted	6	-0.125611	0.0647446	0.0523671	-0.252511	0.00128818	0.881958	0.776848	1.00129	0.88 (0.78-1.00)	0.05
outcome	genus.RuminococcaceaeUCG010.id.11367	Simple mode	6	-0.152482	0.122263	0.267568	-0.392117	0.0871524	0.858574	0.675625	1.09106	0.86 (0.68-1.09)	0.27
outcome	genus.RuminococcaceaeUCG010.id.11367	Weighted mode	6	-0.121801	0.121976	0.363851	-0.360875	0.117273	0.885325	0.697066	1.12443	0.89 (0.70-1.12)	0.36
outcome	genus.RuminococcaceaeUCG011.id.11368	MR Egger	8	-0.0878526	0.14603	0.569454	-0.374071	0.198366	0.915896	0.687928	1.21941	0.92 (0.69-1.22)	0.57
outcome	genus.RuminococcaceaeUCG011.id.11368	Weighted median	8	-0.00853454	0.038381	0.824031	-0.0837613	0.0666922	0.991502	0.919651	1.06897	0.99 (0.92-1.07)	0.82
outcome	genus.RuminococcaceaeUCG011.id.11368	Inverse variance weighted	8	-0.0190921	0.0295843	0.518704	-0.0770774	0.0388932	0.981089	0.925818	1.03966	0.98 (0.93-1.04)	0.52
outcome	genus.RuminococcaceaeUCG011.id.11368	Simple mode	8	-0.0716936	0.0597539	0.269239	-0.188811	0.045424	0.930816	0.827943	1.04647	0.93 (0.83-1.05)	0.27
outcome	genus.RuminococcaceaeUCG011.id.11368	Weighted mode	8	0.0211551	0.0573147	0.722962	-0.0911817	0.133492	1.02138	0.912852	1.14281	1.02 (0.91-1.14)	0.72
outcome	genus.RuminococcaceaeUCG013.id.11370	MR Egger	12	-0.143012	0.148062	0.356876	-0.433214	0.14719	0.866744	0.648422	1.15857	0.87 (0.65-1.16)	0.36
outcome	genus.RuminococcaceaeUCG013.id.11370	Weighted median	12	-0.0551116	0.0652391	0.398243	-0.18298	0.072757	0.946379	0.832785	1.07547	0.95 (0.83-1.08)	0.4
outcome	genus.RuminococcaceaeUCG013.id.11370	Inverse variance weighted	12	-0.0301965	0.0503289	0.548518	-0.128841	0.0684481	0.970255	0.879114	1.07085	0.97 (0.88-1.07)	0.55
outcome	genus.RuminococcaceaeUCG013.id.11370	Simple mode	12	-0.0587562	0.100885	0.572036	-0.256491	0.138978	0.942937	0.773762	1.1491	0.94 (0.77-1.15)	0.57
outcome	genus.RuminococcaceaeUCG013.id.11370	Weighted mode	12	-0.0737774	0.0961913	0.459235	-0.262312	0.114758	0.928878	0.769271	1.1216	0.93 (0.77-1.12)	0.46
outcome	genus.RuminococcaceaeUCG014.id.11371	MR Egger	11	-0.130763	0.140347	0.375805	-0.405844	0.144318	0.877426	0.666414	1.15525	0.88 (0.67-1.16)	0.38
outcome	genus.RuminococcaceaeUCG014.id.11371	Weighted median	11	0.025347	0.069176	0.714057	-0.110238	0.160932	1.02567	0.895621	1.1746	1.03 (0.90-1.17)	0.71
outcome	genus.RuminococcaceaeUCG014.id.11371	Inverse variance weighted	11	0.0337387	0.0494764	0.495293	-0.0632351	0.130712	1.03431	0.938723	1.13964	1.03 (0.94-1.14)	0.5
outcome	genus.RuminococcaceaeUCG014.id.11371	Simple mode	11	-0.0863275	0.125712	0.507876	-0.332722	0.160067	0.917294	0.716969	1.17359	0.92 (0.72-1.17)	0.51
outcome	genus.RuminococcaceaeUCG014.id.11371	Weighted mode	11	-0.0779524	0.115466	0.51491	-0.304265	0.148361	0.925008	0.737665	1.15993	0.93 (0.74-1.16)	0.51
outcome	genus.Ruminococcus1.id.11373	MR Egger	10	0.221166	0.174753	0.241273	-0.12135	0.563682	1.24753	0.885724	1.75713	1.25 (0.89-1.76)	0.24
outcome	genus.Ruminococcus1.id.11373	Weighted median	10	-0.0026754	0.076686	0.972169	-0.15298	0.147629	0.997328	0.858147	1.15908	1.00 (0.86-1.16)	0.97
outcome	genus.Ruminococcus1.id.11373	Inverse variance weighted	10	-0.0289501	0.0598664	0.628685	-0.146288	0.088388	0.971465	0.863909	1.09241	0.97 (0.86-1.09)	0.63
outcome	genus.Ruminococcus1.id.11373	Simple mode	10	0.0287477	0.134904	0.836	-0.235664	0.293159	1.02916	0.790046	1.34066	1.03 (0.79-1.34)	0.84
outcome	genus.Ruminococcus1.id.11373	Weighted mode	10	0.0342227	0.127022	0.793679	-0.21474	0.283186	1.03482	0.806751	1.32735	1.03 (0.81-1.33)	0.79
outcome	genus.Ruminococcus2.id.11374	MR Egger	15	0.110564	0.111418	0.339147	-0.107816	0.328945	1.11691	0.897793	1.3895	1.12 (0.90-1.39)	0.34
outcome	genus.Ruminococcus2.id.11374	Weighted median	15	0.102058	0.0617306	0.0982733	-0.0189338	0.22305	1.10745	0.981244	1.24988	1.11 (0.98-1.25)	0.1
outcome	genus.Ruminococcus2.id.11374	Inverse variance weighted	15	0.0709487	0.0447389	0.112776	-0.0167396	0.158637	1.07353	0.9834	1.17191	1.07 (0.98-1.17)	0.11
outcome	genus.Ruminococcus2.id.11374	Simple mode	15	0.0673896	0.103828	0.526809	-0.136112	0.270892	1.06971	0.872745	1.31113	1.07 (0.87-1.31)	0.53
outcome	genus.Ruminococcus2.id.11374	Weighted mode	15	0.102862	0.0734118	0.182942	-0.0410254	0.246749	1.10834	0.959805	1.27986	1.11 (0.96-1.28)	0.18
outcome	genus.Sellimonas.id.14369	MR Egger	11	-0.00268397	0.12495	0.983331	-0.247586	0.242218	0.99732	0.780683	1.27407	1.00 (0.78-1.27)	0.98
outcome	genus.Sellimonas.id.14369	Weighted median	11	0.0206894	0.0341793	0.544967	-0.046302	0.0876809	1.0209	0.954754	1.09164	1.02 (0.95-1.09)	0.54
outcome	genus.Sellimonas.id.14369	Inverse variance weighted	11	0.0433774	0.0259028	0.0940085	-0.0073921	0.0941468	1.04433	0.992635	1.09872	1.04 (0.99-1.10)	0.09
outcome	genus.Sellimonas.id.14369	Simple mode	11	-0.000432636	0.057612	0.994156	-0.113352	0.112487	0.999567	0.892836	1.11906	1.00 (0.89-1.12)	0.99
outcome	genus.Sellimonas.id.14369	Weighted mode	11	0.0023793	0.0553922	0.966584	-0.106189	0.110948	1.00238	0.899254	1.11734	1.00 (0.90-1.12)	0.97
outcome	genus.Senegalimassilia.id.11160	MR Egger	5	-0.236646	0.259072	0.428366	-0.744426	0.271135	0.789271	0.475007	1.31145	0.79 (0.48-1.31)	0.43
outcome	genus.Senegalimassilia.id.11160	Weighted median	5	-0.0254603	0.0784592	0.745557	-0.17924	0.12832	0.974861	0.835905	1.13692	0.97 (0.84-1.14)	0.75
outcome	genus.Senegalimassilia.id.11160	Inverse variance weighted	5	0.0456971	0.0769295	0.552504	-0.105085	0.196479	1.04676	0.900248	1.21711	1.05 (0.90-1.22)	0.55
outcome	genus.Senegalimassilia.id.11160	Simple mode	5	-0.0441239	0.11536	0.721554	-0.270229	0.181982	0.956835	0.763204	1.19959	0.96 (0.76-1.20)	0.72
outcome	genus.Senegalimassilia.id.11160	Weighted mode	5	-0.035218	0.109102	0.763016	-0.249057	0.178621	0.965395	0.779535	1.19557	0.97 (0.78-1.20)	0.76
outcome	genus.Slackia.id.825	MR Egger	6	0.348883	0.25639	0.245217	-0.153642	0.851408	1.41748	0.857579	2.34294	1.42 (0.86-2.34)	0.25
outcome	genus.Slackia.id.825	Weighted median	6	0.00769231	0.0602195	0.898356	-0.110338	0.125723	1.00772	0.895531	1.13397	1.01 (0.90-1.13)	0.9
outcome	genus.Slackia.id.825	Inverse variance weighted	6	-0.000665547	0.0450837	0.988222	-0.0890295	0.0876984	0.999335	0.914819	1.09166	1.00 (0.91-1.09)	0.99
outcome	genus.Slackia.id.825	Simple mode	6	0.0671328	0.0907719	0.492796	-0.11078	0.245046	1.06944	0.895136	1.27768	1.07 (0.90-1.28)	0.49
outcome	genus.Slackia.id.825	Weighted mode	6	0.0492044	0.0886665	0.602846	-0.124582	0.222991	1.05044	0.882866	1.24981	1.05 (0.88-1.25)	0.6
outcome	genus.Streptococcus.id.1853	MR Egger	17	0.256513	0.157968	0.125235	-0.053104	0.56613	1.29242	0.948281	1.76144	1.29 (0.95-1.76)	0.13
outcome	genus.Streptococcus.id.1853	Weighted median	17	0.0181963	0.0617173	0.768121	-0.10277	0.139162	1.01836	0.902335	1.14931	1.02 (0.90-1.15)	0.77
outcome	genus.Streptococcus.id.1853	Inverse variance weighted	17	0.00537109	0.0430272	0.900658	-0.0789623	0.0897044	1.00539	0.924075	1.09385	1.01 (0.92-1.09)	0.9
outcome	genus.Streptococcus.id.1853	Simple mode	17	-0.12716	0.115783	0.288346	-0.354095	0.0997757	0.880593	0.701808	1.10492	0.88 (0.70-1.10)	0.29
outcome	genus.Streptococcus.id.1853	Weighted mode	17	0.115894	0.116248	0.333626	-0.111952	0.343739	1.12288	0.894087	1.41021	1.12 (0.89-1.41)	0.33
outcome	genus.Subdoligranulum.id.2070	MR Egger	11	-0.0950412	0.125671	0.46882	-0.341357	0.151274	0.909335	0.710805	1.16332	0.91 (0.71-1.16)	0.47
outcome	genus.Subdoligranulum.id.2070	Weighted median	11	0.0528669	0.0687026	0.441594	-0.0817901	0.187524	1.05429	0.921465	1.20626	1.05 (0.92-1.21)	0.44
outcome	genus.Subdoligranulum.id.2070	Inverse variance weighted	11	0.0688291	0.05095	0.176722	-0.0310328	0.168691	1.07125	0.969444	1.18375	1.07 (0.97-1.18)	0.18
outcome	genus.Subdoligranulum.id.2070	Simple mode	11	0.0184983	0.104963	0.863625	-0.187228	0.224225	1.01867	0.829254	1.25135	1.02 (0.83-1.25)	0.86
outcome	genus.Subdoligranulum.id.2070	Weighted mode	11	0.0373604	0.0953624	0.703445	-0.14955	0.224271	1.03807	0.861095	1.25141	1.04 (0.86-1.25)	0.7
outcome	genus.Sutterella.id.2896	MR Egger	12	-0.350977	0.254237	0.197504	-0.849282	0.147328	0.704	0.427722	1.15873	0.70 (0.43-1.16)	0.2
outcome	genus.Sutterella.id.2896	Weighted median	12	-0.00653112	0.0646958	0.919589	-0.133335	0.120273	0.99349	0.875172	1.1278	0.99 (0.88-1.13)	0.92
outcome	genus.Sutterella.id.2896	Inverse variance weighted	12	0.026295	0.0480701	0.584369	-0.0679224	0.120512	1.02664	0.934333	1.12807	1.03 (0.93-1.13)	0.58
outcome	genus.Sutterella.id.2896	Simple mode	12	-0.0268144	0.0973399	0.78806	-0.217601	0.163972	0.973542	0.804447	1.17818	0.97 (0.80-1.18)	0.79
outcome	genus.Sutterella.id.2896	Weighted mode	12	-0.0253385	0.0994081	0.803508	-0.220178	0.169501	0.97498	0.802376	1.18471	0.97 (0.80-1.18)	0.8
outcome	genus.Terrisporobacter.id.11348	MR Egger	5	0.118972	0.265472	0.68443	-0.401352	0.639296	1.12634	0.669414	1.89515	1.13 (0.67-1.90)	0.68
outcome	genus.Terrisporobacter.id.11348	Weighted median	5	0.0369445	0.0648503	0.568889	-0.0901621	0.164051	1.03764	0.913783	1.17827	1.04 (0.91-1.18)	0.57
outcome	genus.Terrisporobacter.id.11348	Inverse variance weighted	5	-0.0309249	0.0936648	0.741275	-0.214508	0.152658	0.969548	0.806938	1.16493	0.97 (0.81-1.16)	0.74
outcome	genus.Terrisporobacter.id.11348	Simple mode	5	0.0465079	0.0763553	0.575357	-0.103148	0.196164	1.04761	0.901993	1.21673	1.05 (0.90-1.22)	0.58
outcome	genus.Terrisporobacter.id.11348	Weighted mode	5	0.0606201	0.0672705	0.418467	-0.0712301	0.19247	1.0625	0.931248	1.21224	1.06 (0.93-1.21)	0.42
outcome	genus.Turicibacter.id.2162	MR Egger	10	0.0416126	0.184371	0.827094	-0.319755	0.40298	1.04249	0.726327	1.49628	1.04 (0.73-1.50)	0.83
outcome	genus.Turicibacter.id.2162	Weighted median	10	0.0853683	0.0607346	0.159844	-0.0336715	0.204408	1.08912	0.966889	1.2268	1.09 (0.97-1.23)	0.16
outcome	genus.Turicibacter.id.2162	Inverse variance weighted	10	0.119416	0.0434899	0.00603552	0.0341763	0.204657	1.12684	1.03477	1.2271	1.13 (1.03-1.23)	0.006
outcome	genus.Turicibacter.id.2162	Simple mode	10	0.052518	0.0941897	0.59073	-0.132094	0.23713	1.05392	0.876259	1.26761	1.05 (0.88-1.27)	0.59
outcome	genus.Turicibacter.id.2162	Weighted mode	10	0.053917	0.095212	0.585043	-0.132699	0.240533	1.0554	0.875729	1.27193	1.06 (0.88-1.27)	0.59
outcome	genus.Tyzzerella3.id.11335	MR Egger	13	0.145776	0.150775	0.354397	-0.149743	0.441296	1.15694	0.860929	1.55472	1.16 (0.86-1.55)	0.35
outcome	genus.Tyzzerella3.id.11335	Weighted median	13	0.0399994	0.0347889	0.250237	-0.0281868	0.108186	1.04081	0.972207	1.11425	1.04 (0.97-1.11)	0.25
outcome	genus.Tyzzerella3.id.11335	Inverse variance weighted	13	0.0278711	0.0282481	0.323812	-0.0274951	0.0832373	1.02826	0.972879	1.0868	1.03 (0.97-1.09)	0.32
outcome	genus.Tyzzerella3.id.11335	Simple mode	13	0.0470782	0.0576061	0.429717	-0.0658297	0.159986	1.0482	0.93629	1.17349	1.05 (0.94-1.17)	0.43
outcome	genus.Tyzzerella3.id.11335	Weighted mode	13	0.0412703	0.0577558	0.488546	-0.0719312	0.154472	1.04213	0.930595	1.16704	1.04 (0.93-1.17)	0.49
outcome	genus.unknowngenus.id.1000000073	MR Egger	15	-0.143746	0.102492	0.18419	-0.344631	0.0571383	0.866108	0.708482	1.0588	0.87 (0.71-1.06)	0.18
outcome	genus.unknowngenus.id.1000000073	Weighted median	15	-0.0863572	0.0487049	0.0762171	-0.181819	0.0091044	0.917267	0.833752	1.00915	0.92 (0.83-1.01)	0.08
outcome	genus.unknowngenus.id.1000000073	Inverse variance weighted	15	-0.0827414	0.0357415	0.0206131	-0.152795	-0.0126881	0.920589	0.858306	0.987392	0.92 (0.86-0.99)	0.021
outcome	genus.unknowngenus.id.1000000073	Simple mode	15	-0.0890339	0.0783351	0.274796	-0.242571	0.064503	0.914815	0.784608	1.06663	0.91 (0.78-1.07)	0.27
outcome	genus.unknowngenus.id.1000000073	Weighted mode	15	-0.0969049	0.0745322	0.21454	-0.242988	0.0491783	0.907642	0.784281	1.05041	0.91 (0.78-1.05)	0.21
outcome	genus.unknowngenus.id.1000001215	MR Egger	9	-0.134093	0.138078	0.363832	-0.404727	0.13654	0.874509	0.667159	1.1463	0.87 (0.67-1.15)	0.36
outcome	genus.unknowngenus.id.1000001215	Weighted median	9	-0.10861	0.0534145	0.0420188	-0.213302	-0.00391708	0.897081	0.807912	0.996091	0.90 (0.81-1.00)	0.042
outcome	genus.unknowngenus.id.1000001215	Inverse variance weighted	9	-0.0399205	0.045595	0.381277	-0.129287	0.0494457	0.960866	0.878722	1.05069	0.96 (0.88-1.05)	0.38
outcome	genus.unknowngenus.id.1000001215	Simple mode	9	-0.135111	0.0959673	0.196815	-0.323207	0.0529848	0.873619	0.723824	1.05441	0.87 (0.72-1.05)	0.2
outcome	genus.unknowngenus.id.1000001215	Weighted mode	9	-0.130091	0.0938715	0.203201	-0.314079	0.0538971	0.878015	0.730461	1.05538	0.88 (0.73-1.06)	0.2
outcome	genus.unknowngenus.id.1000005472	MR Egger	14	-0.0892213	0.114977	0.452777	-0.314576	0.136134	0.914643	0.730098	1.14584	0.91 (0.73-1.15)	0.45
outcome	genus.unknowngenus.id.1000005472	Weighted median	14	0.00688265	0.0524513	0.895601	-0.0959218	0.109687	1.00691	0.908535	1.11593	1.01 (0.91-1.12)	0.9
outcome	genus.unknowngenus.id.1000005472	Inverse variance weighted	14	0.0324135	0.0379231	0.392707	-0.0419157	0.106743	1.03294	0.958951	1.11265	1.03 (0.96-1.11)	0.39
outcome	genus.unknowngenus.id.1000005472	Simple mode	14	0.0729898	0.0882334	0.423029	-0.0999477	0.245927	1.07572	0.904885	1.27881	1.08 (0.90-1.28)	0.42
outcome	genus.unknowngenus.id.1000005472	Weighted mode	14	0.00362826	0.0733681	0.96131	-0.140173	0.14743	1.00363	0.869208	1.15885	1.00 (0.87-1.16)	0.96
outcome	genus.unknowngenus.id.1000005479	MR Egger	8	0.10399	0.173642	0.571158	-0.236349	0.444329	1.10959	0.789505	1.55944	1.11 (0.79-1.56)	0.57
outcome	genus.unknowngenus.id.1000005479	Weighted median	8	-0.0107388	0.0583361	0.853947	-0.125078	0.1036	0.989319	0.882428	1.10916	0.99 (0.88-1.11)	0.85
outcome	genus.unknowngenus.id.1000005479	Inverse variance weighted	8	0.0139309	0.0427955	0.744787	-0.0699484	0.0978101	1.01403	0.932442	1.10275	1.01 (0.93-1.10)	0.74
outcome	genus.unknowngenus.id.1000005479	Simple mode	8	-0.0196314	0.0846008	0.823139	-0.185449	0.146186	0.98056	0.830731	1.15741	0.98 (0.83-1.16)	0.82
outcome	genus.unknowngenus.id.1000005479	Weighted mode	8	-0.0222776	0.0857584	0.802515	-0.190364	0.145809	0.977969	0.826658	1.15698	0.98 (0.83-1.16)	0.8
outcome	genus.unknowngenus.id.1000006162	MR Egger	14	0.065417	0.128001	0.618576	-0.185464	0.316298	1.0676	0.830719	1.37204	1.07 (0.83-1.37)	0.62
outcome	genus.unknowngenus.id.1000006162	Weighted median	14	-0.0142844	0.0401972	0.72232	-0.0930709	0.064502	0.985817	0.911129	1.06663	0.99 (0.91-1.07)	0.72
outcome	genus.unknowngenus.id.1000006162	Inverse variance weighted	14	-0.0311873	0.0316681	0.324714	-0.0932568	0.0308822	0.969294	0.91096	1.03136	0.97 (0.91-1.03)	0.32
outcome	genus.unknowngenus.id.1000006162	Simple mode	14	-0.0151814	0.0759682	0.844699	-0.164079	0.133716	0.984933	0.848675	1.14307	0.98 (0.85-1.14)	0.84
outcome	genus.unknowngenus.id.1000006162	Weighted mode	14	0.0243185	0.0659052	0.718074	-0.104856	0.153493	1.02462	0.900454	1.1659	1.02 (0.90-1.17)	0.72
outcome	genus.unknowngenus.id.1868	MR Egger	12	0.100753	0.197309	0.62069	-0.285974	0.487479	1.106	0.751282	1.62821	1.11 (0.75-1.63)	0.62
outcome	genus.unknowngenus.id.1868	Weighted median	12	0.00132416	0.0571094	0.981502	-0.11061	0.113259	1.00133	0.895288	1.11992	1.00 (0.90-1.12)	0.98
outcome	genus.unknowngenus.id.1868	Inverse variance weighted	12	0.0541262	0.0522641	0.300375	-0.0483114	0.156564	1.05562	0.952837	1.16949	1.06 (0.95-1.17)	0.3
outcome	genus.unknowngenus.id.1868	Simple mode	12	-0.0429096	0.0983455	0.671049	-0.235667	0.149848	0.957998	0.790044	1.16166	0.96 (0.79-1.16)	0.67
outcome	genus.unknowngenus.id.1868	Weighted mode	12	-0.0358782	0.0792963	0.659732	-0.191299	0.119542	0.964758	0.825886	1.12698	0.96 (0.83-1.13)	0.66
outcome	genus.unknowngenus.id.2001	MR Egger	9	-0.168762	0.125495	0.22064	-0.414732	0.0772088	0.84471	0.660517	1.08027	0.84 (0.66-1.08)	0.22
outcome	genus.unknowngenus.id.2001	Weighted median	9	-0.0186079	0.0575618	0.746493	-0.131429	0.0942133	0.981564	0.876842	1.09879	0.98 (0.88-1.10)	0.75
outcome	genus.unknowngenus.id.2001	Inverse variance weighted	9	-0.0323646	0.0426725	0.448186	-0.116003	0.0512734	0.968154	0.890473	1.05261	0.97 (0.89-1.05)	0.45
outcome	genus.unknowngenus.id.2001	Simple mode	9	-0.0158319	0.0909815	0.866179	-0.194156	0.162492	0.984293	0.82353	1.17644	0.98 (0.82-1.18)	0.87
outcome	genus.unknowngenus.id.2001	Weighted mode	9	-0.0273541	0.0827802	0.749553	-0.189603	0.134895	0.973017	0.827287	1.14442	0.97 (0.83-1.14)	0.75
outcome	genus.unknowngenus.id.2041	MR Egger	12	0.0731495	0.112667	0.530802	-0.147677	0.293976	1.07589	0.862709	1.34175	1.08 (0.86-1.34)	0.53
outcome	genus.unknowngenus.id.2041	Weighted median	12	-0.0116555	0.0465305	0.802208	-0.102855	0.0795444	0.988412	0.902257	1.08279	0.99 (0.90-1.08)	0.8
outcome	genus.unknowngenus.id.2041	Inverse variance weighted	12	-0.012937	0.0363294	0.721764	-0.0841426	0.0582686	0.987146	0.9193	1.06	0.99 (0.92-1.06)	0.72
outcome	genus.unknowngenus.id.2041	Simple mode	12	-0.0117716	0.0712118	0.871703	-0.151347	0.127803	0.988297	0.85955	1.13633	0.99 (0.86-1.14)	0.87
outcome	genus.unknowngenus.id.2041	Weighted mode	12	-0.00853226	0.07191	0.90769	-0.149476	0.132411	0.991504	0.861159	1.14158	0.99 (0.86-1.14)	0.91
outcome	genus.unknowngenus.id.2071	MR Egger	16	-0.39173	0.189827	0.0581058	-0.763791	-0.01967	0.675886	0.465897	0.980522	0.68 (0.47-0.98)	0.06
outcome	genus.unknowngenus.id.2071	Weighted median	16	-0.119142	0.0571133	0.0369732	-0.231084	-0.00719968	0.887682	0.793673	0.992826	0.89 (0.79-0.99)	0.037
outcome	genus.unknowngenus.id.2071	Inverse variance weighted	16	-0.100646	0.0405097	0.0129733	-0.180045	-0.0212474	0.904253	0.835232	0.978977	0.90 (0.84-0.98)	0.013
outcome	genus.unknowngenus.id.2071	Simple mode	16	-0.167232	0.099333	0.11296	-0.361925	0.027461	0.846004	0.696335	1.02784	0.85 (0.70-1.03)	0.11
outcome	genus.unknowngenus.id.2071	Weighted mode	16	-0.121752	0.0936299	0.213106	-0.305267	0.0617628	0.885368	0.736927	1.06371	0.89 (0.74-1.06)	0.21
outcome	genus.unknowngenus.id.2755	MR Egger	13	0.205306	0.190153	0.303386	-0.167394	0.578006	1.2279	0.845866	1.78248	1.23 (0.85-1.78)	0.3
outcome	genus.unknowngenus.id.2755	Weighted median	13	-0.0418547	0.051994	0.420825	-0.143763	0.0600535	0.959009	0.866093	1.06189	0.96 (0.87-1.06)	0.42
outcome	genus.unknowngenus.id.2755	Inverse variance weighted	13	-0.0169094	0.0431175	0.694932	-0.10142	0.0676009	0.983233	0.903554	1.06994	0.98 (0.90-1.07)	0.69
outcome	genus.unknowngenus.id.2755	Simple mode	13	-0.0552681	0.0881865	0.542583	-0.228114	0.117577	0.946231	0.796034	1.12477	0.95 (0.80-1.12)	0.54
outcome	genus.unknowngenus.id.2755	Weighted mode	13	-0.0471815	0.0846614	0.58757	-0.213118	0.118755	0.953914	0.808061	1.12609	0.95 (0.81-1.13)	0.59
outcome	genus.unknowngenus.id.826	MR Egger	15	-0.200154	0.120789	0.121431	-0.4369	0.0365921	0.818605	0.646036	1.03727	0.82 (0.65-1.04)	0.12
outcome	genus.unknowngenus.id.826	Weighted median	15	-0.0547189	0.0596517	0.358982	-0.171636	0.0621985	0.946751	0.842286	1.06417	0.95 (0.84-1.06)	0.36
outcome	genus.unknowngenus.id.826	Inverse variance weighted	15	-0.0222239	0.0482849	0.645325	-0.116862	0.0724144	0.978021	0.889708	1.0751	0.98 (0.89-1.08)	0.65
outcome	genus.unknowngenus.id.826	Simple mode	15	-0.085756	0.108258	0.441494	-0.297942	0.12643	0.917818	0.742344	1.13477	0.92 (0.74-1.13)	0.44
outcome	genus.unknowngenus.id.826	Weighted mode	15	-0.109002	0.0813139	0.201427	-0.268378	0.0503728	0.896728	0.764619	1.05166	0.90 (0.76-1.05)	0.2
outcome	genus.unknowngenus.id.959	MR Egger	13	0.111362	0.161719	0.50533	-0.205607	0.428332	1.1178	0.814153	1.5347	1.12 (0.81-1.53)	0.51
outcome	genus.unknowngenus.id.959	Weighted median	13	0.011178	0.0367463	0.760981	-0.0608448	0.0832007	1.01124	0.940969	1.08676	1.01 (0.94-1.09)	0.76
outcome	genus.unknowngenus.id.959	Inverse variance weighted	13	-0.00635308	0.0281491	0.82144	-0.0615253	0.0488192	0.993667	0.940329	1.05003	0.99 (0.94-1.05)	0.82
outcome	genus.unknowngenus.id.959	Simple mode	13	-0.00890462	0.058633	0.881813	-0.123825	0.106016	0.991135	0.883534	1.11184	0.99 (0.88-1.11)	0.88
outcome	genus.unknowngenus.id.959	Weighted mode	13	-0.00305829	0.0622944	0.961652	-0.125155	0.119039	0.996946	0.88236	1.12641	1.00 (0.88-1.13)	0.96
outcome	genus.Veillonella.id.2198	MR Egger	8	0.0454976	0.295236	0.882579	-0.533164	0.624159	1.04655	0.586745	1.86668	1.05 (0.59-1.87)	0.88
outcome	genus.Veillonella.id.2198	Weighted median	8	-0.11763	0.0683369	0.0851912	-0.25157	0.01631	0.889025	0.777579	1.01644	0.89 (0.78-1.02)	0.09
outcome	genus.Veillonella.id.2198	Inverse variance weighted	8	-0.0608282	0.0539806	0.259804	-0.16663	0.0449737	0.940985	0.846513	1.046	0.94 (0.85-1.05)	0.26
outcome	genus.Veillonella.id.2198	Simple mode	8	-0.139522	0.107973	0.237311	-0.35115	0.0721056	0.869774	0.703878	1.07477	0.87 (0.70-1.07)	0.24
outcome	genus.Veillonella.id.2198	Weighted mode	8	-0.139522	0.0984635	0.199418	-0.332511	0.0534661	0.869774	0.717121	1.05492	0.87 (0.72-1.05)	0.2
outcome	genus.Victivallis.id.2256	MR Egger	11	-0.21066	0.169677	0.245788	-0.543226	0.121906	0.810049	0.580871	1.12965	0.81 (0.58-1.13)	0.25
outcome	genus.Victivallis.id.2256	Weighted median	11	0.00642293	0.033018	0.845762	-0.0582923	0.0711382	1.00644	0.943374	1.07373	1.01 (0.94-1.07)	0.85
outcome	genus.Victivallis.id.2256	Inverse variance weighted	11	-0.0342572	0.0252663	0.175148	-0.0837791	0.0152647	0.966323	0.919634	1.01538	0.97 (0.92-1.02)	0.18
outcome	genus.Victivallis.id.2256	Simple mode	11	0.0164687	0.0528384	0.761684	-0.0870945	0.120032	1.01661	0.916591	1.12753	1.02 (0.92-1.13)	0.76
outcome	genus.Victivallis.id.2256	Weighted mode	11	0.0171282	0.0504966	0.741477	-0.081845	0.116102	1.01728	0.921415	1.12311	1.02 (0.92-1.12)	0.74
outcome	order.Actinomycetales.id.420	MR Egger	5	-0.00584441	0.192478	0.977684	-0.3831	0.371412	0.994173	0.681744	1.44978	0.99 (0.68-1.45)	0.98
outcome	order.Actinomycetales.id.420	Weighted median	5	-0.00677172	0.0733348	0.926428	-0.150508	0.136965	0.993251	0.860271	1.14679	0.99 (0.86-1.15)	0.93
outcome	order.Actinomycetales.id.420	Inverse variance weighted	5	-0.0272357	0.0562854	0.628467	-0.137555	0.0830837	0.973132	0.871486	1.08663	0.97 (0.87-1.09)	0.63
outcome	order.Actinomycetales.id.420	Simple mode	5	-0.0181237	0.0992802	0.864029	-0.212713	0.176466	0.98204	0.808388	1.19299	0.98 (0.81-1.19)	0.86
outcome	order.Actinomycetales.id.420	Weighted mode	5	-0.0195873	0.098193	0.851619	-0.212046	0.172871	0.980603	0.808928	1.18871	0.98 (0.81-1.19)	0.85
outcome	order.Bacillales.id.1674	MR Egger	9	0.229029	0.122597	0.103961	-0.0112616	0.469319	1.25738	0.988802	1.5989	1.26 (0.99-1.60)	0.1
outcome	order.Bacillales.id.1674	Weighted median	9	-0.0724207	0.0382272	0.0581614	-0.147346	0.00250465	0.93014	0.862995	1.00251	0.93 (0.86-1.00)	0.06
outcome	order.Bacillales.id.1674	Inverse variance weighted	9	-0.0728077	0.0305518	0.0171679	-0.132689	-0.0129262	0.92978	0.875737	0.987157	0.93 (0.88-0.99)	0.017
outcome	order.Bacillales.id.1674	Simple mode	9	-0.0667711	0.0603287	0.300552	-0.185015	0.0514731	0.935409	0.831091	1.05282	0.94 (0.83-1.05)	0.3
outcome	order.Bacillales.id.1674	Weighted mode	9	-0.0657875	0.0637542	0.332307	-0.190746	0.0591708	0.93633	0.826343	1.06096	0.94 (0.83-1.06)	0.33
outcome	order.Bacteroidales.id.913	MR Egger	14	-0.0166527	0.107254	0.879194	-0.226871	0.193566	0.983485	0.797024	1.21357	0.98 (0.80-1.21)	0.88
outcome	order.Bacteroidales.id.913	Weighted median	14	-0.0568558	0.0595949	0.340064	-0.173662	0.0599502	0.94473	0.840581	1.06178	0.94 (0.84-1.06)	0.34
outcome	order.Bacteroidales.id.913	Inverse variance weighted	14	-0.0367614	0.0463035	0.42724	-0.127516	0.0539935	0.963906	0.880279	1.05548	0.96 (0.88-1.06)	0.43
outcome	order.Bacteroidales.id.913	Simple mode	14	-0.0576915	0.0869909	0.518796	-0.228194	0.112811	0.943941	0.79597	1.11942	0.94 (0.80-1.12)	0.52
outcome	order.Bacteroidales.id.913	Weighted mode	14	-0.0529791	0.080833	0.523631	-0.211412	0.105454	0.9484	0.809441	1.11121	0.95 (0.81-1.11)	0.52
outcome	order.Bifidobacteriales.id.432	MR Egger	20	0.189556	0.137883	0.18608	-0.0806948	0.459806	1.20871	0.922475	1.58377	1.21 (0.92-1.58)	0.19
outcome	order.Bifidobacteriales.id.432	Weighted median	20	0.125325	0.0518841	0.0157148	0.0236318	0.227017	1.13352	1.02391	1.25485	1.13 (1.02-1.25)	0.016
outcome	order.Bifidobacteriales.id.432	Inverse variance weighted	20	0.031584	0.0404424	0.434826	-0.0476832	0.110851	1.03209	0.953436	1.11723	1.03 (0.95-1.12)	0.43
outcome	order.Bifidobacteriales.id.432	Simple mode	20	0.138132	0.103035	0.195851	-0.063817	0.340081	1.14813	0.938177	1.40506	1.15 (0.94-1.41)	0.2
outcome	order.Bifidobacteriales.id.432	Weighted mode	20	0.138132	0.070374	0.0644764	0.000199193	0.276065	1.14813	1.0002	1.31793	1.15 (1.00-1.32)	0.06
outcome	order.Burkholderiales.id.2874	MR Egger	11	-0.213077	0.203586	0.32257	-0.612106	0.185952	0.808094	0.542208	1.20436	0.81 (0.54-1.20)	0.32
outcome	order.Burkholderiales.id.2874	Weighted median	11	-0.0646195	0.0787675	0.411998	-0.219004	0.0897648	0.937424	0.803319	1.09392	0.94 (0.80-1.09)	0.41
outcome	order.Burkholderiales.id.2874	Inverse variance weighted	11	-0.0354981	0.0583223	0.542754	-0.14981	0.0788137	0.965125	0.860872	1.082	0.97 (0.86-1.08)	0.54
outcome	order.Burkholderiales.id.2874	Simple mode	11	-0.133828	0.129222	0.324763	-0.387103	0.119447	0.874741	0.679021	1.12687	0.87 (0.68-1.13)	0.32
outcome	order.Burkholderiales.id.2874	Weighted mode	11	-0.126241	0.11886	0.313168	-0.359208	0.106725	0.881402	0.698229	1.11263	0.88 (0.70-1.11)	0.31
outcome	order.Clostridiales.id.1863	MR Egger	13	-0.336414	0.268687	0.236515	-0.863041	0.190214	0.714328	0.421877	1.20951	0.71 (0.42-1.21)	0.24
outcome	order.Clostridiales.id.1863	Weighted median	13	-0.0628174	0.0701024	0.37021	-0.200218	0.0745833	0.939115	0.818552	1.07744	0.94 (0.82-1.08)	0.37
outcome	order.Clostridiales.id.1863	Inverse variance weighted	13	-0.0789939	0.0578445	0.172057	-0.192369	0.0343814	0.924046	0.825002	1.03498	0.92 (0.83-1.03)	0.17
outcome	order.Clostridiales.id.1863	Simple mode	13	-0.0599159	0.103125	0.571991	-0.262042	0.14221	0.941844	0.769479	1.15282	0.94 (0.77-1.15)	0.57
outcome	order.Clostridiales.id.1863	Weighted mode	13	-0.0573568	0.107052	0.601898	-0.267179	0.152465	0.944257	0.765536	1.1647	0.94 (0.77-1.16)	0.6
outcome	order.Coriobacteriales.id.810	MR Egger	18	0.0646951	0.197959	0.748048	-0.323305	0.452695	1.06683	0.723753	1.57255	1.07 (0.72-1.57)	0.75
outcome	order.Coriobacteriales.id.810	Weighted median	18	0.00494362	0.0653078	0.93966	-0.12306	0.132947	1.00496	0.884211	1.14219	1.00 (0.88-1.14)	0.94
outcome	order.Coriobacteriales.id.810	Inverse variance weighted	18	0.00319464	0.0485519	0.947538	-0.091967	0.0983563	1.0032	0.912135	1.10336	1.00 (0.91-1.10)	0.95
outcome	order.Coriobacteriales.id.810	Simple mode	18	-0.00194896	0.101651	0.984926	-0.201186	0.197288	0.998053	0.817761	1.21809	1.00 (0.82-1.22)	0.98
outcome	order.Coriobacteriales.id.810	Weighted mode	18	0.0111252	0.0948666	0.908019	-0.174813	0.197064	1.01119	0.839614	1.21782	1.01 (0.84-1.22)	0.91
outcome	order.Desulfovibrionales.id.3156	MR Egger	12	0.186533	0.204165	0.382407	-0.21363	0.586695	1.20506	0.807647	1.79804	1.21 (0.81-1.80)	0.38
outcome	order.Desulfovibrionales.id.3156	Weighted median	12	0.0831851	0.0711224	0.24216	-0.0562148	0.222585	1.08674	0.945336	1.2493	1.09 (0.95-1.25)	0.24
outcome	order.Desulfovibrionales.id.3156	Inverse variance weighted	12	0.0245905	0.0774832	0.750966	-0.127277	0.176458	1.0249	0.88049	1.19298	1.02 (0.88-1.19)	0.75
outcome	order.Desulfovibrionales.id.3156	Simple mode	12	0.101	0.135148	0.470539	-0.16389	0.365891	1.10628	0.848835	1.4418	1.11 (0.85-1.44)	0.47
outcome	order.Desulfovibrionales.id.3156	Weighted mode	12	0.143861	0.0975544	0.168336	-0.0473451	0.335068	1.15472	0.953758	1.39804	1.15 (0.95-1.40)	0.17
outcome	order.Enterobacteriales.id.3468	MR Egger	7	1.07988	0.38988	0.0393756	0.315716	1.84405	2.94433	1.37124	6.32207	2.94 (1.37-6.32)	0.039
outcome	order.Enterobacteriales.id.3468	Weighted median	7	0.121866	0.0874429	0.163418	-0.0495219	0.293254	1.1296	0.951684	1.34078	1.13 (0.95-1.34)	0.16
outcome	order.Enterobacteriales.id.3468	Inverse variance weighted	7	0.0735914	0.0885531	0.40595	-0.0999727	0.247156	1.07637	0.904862	1.28038	1.08 (0.90-1.28)	0.41
outcome	order.Enterobacteriales.id.3468	Simple mode	7	0.229105	0.115283	0.0940632	0.00315088	0.455058	1.25747	1.00316	1.57627	1.26 (1.00-1.58)	0.09
outcome	order.Enterobacteriales.id.3468	Weighted mode	7	0.216932	0.129606	0.145197	-0.037095	0.47096	1.24226	0.963585	1.60153	1.24 (0.96-1.60)	0.15
outcome	order.Erysipelotrichales.id.2148	MR Egger	13	0.266193	0.251313	0.312208	-0.226379	0.758766	1.30499	0.797416	2.13564	1.30 (0.80-2.14)	0.31
outcome	order.Erysipelotrichales.id.2148	Weighted median	13	-0.0110486	0.0728436	0.879442	-0.153822	0.131725	0.989012	0.857425	1.14079	0.99 (0.86-1.14)	0.88
outcome	order.Erysipelotrichales.id.2148	Inverse variance weighted	13	0.0194424	0.0549529	0.723487	-0.0882652	0.12715	1.01963	0.915518	1.13559	1.02 (0.92-1.14)	0.72
outcome	order.Erysipelotrichales.id.2148	Simple mode	13	-0.0800669	0.12333	0.528434	-0.321794	0.16166	0.923055	0.724848	1.17546	0.92 (0.72-1.18)	0.53
outcome	order.Erysipelotrichales.id.2148	Weighted mode	13	-0.0820529	0.117176	0.497121	-0.311717	0.147612	0.921223	0.732188	1.15906	0.92 (0.73-1.16)	0.5
outcome	order.Gastranaerophilales.id.1591	MR Egger	9	-0.134093	0.138078	0.363832	-0.404727	0.13654	0.874509	0.667159	1.1463	0.87 (0.67-1.15)	0.36
outcome	order.Gastranaerophilales.id.1591	Weighted median	9	-0.10861	0.0553581	0.0497691	-0.217111	-0.000107582	0.897081	0.80484	0.999892	0.90 (0.80-1.00)	0.05
outcome	order.Gastranaerophilales.id.1591	Inverse variance weighted	9	-0.0399205	0.045595	0.381277	-0.129287	0.0494457	0.960866	0.878722	1.05069	0.96 (0.88-1.05)	0.38
outcome	order.Gastranaerophilales.id.1591	Simple mode	9	-0.135111	0.0993959	0.21112	-0.329927	0.059705	0.873619	0.718976	1.06152	0.87 (0.72-1.06)	0.21
outcome	order.Gastranaerophilales.id.1591	Weighted mode	9	-0.130091	0.0948476	0.207427	-0.315992	0.0558102	0.878015	0.729065	1.0574	0.88 (0.73-1.06)	0.21
outcome	order.Lactobacillales.id.1800	MR Egger	15	0.237683	0.170887	0.187612	-0.0972562	0.572622	1.26831	0.907324	1.77291	1.27 (0.91-1.77)	0.19
outcome	order.Lactobacillales.id.1800	Weighted median	15	0.0414778	0.071642	0.562617	-0.0989407	0.181896	1.04235	0.905796	1.19949	1.04 (0.91-1.20)	0.56
outcome	order.Lactobacillales.id.1800	Inverse variance weighted	15	-0.0193418	0.0690624	0.77943	-0.154704	0.116021	0.980844	0.856669	1.12302	0.98 (0.86-1.12)	0.78
outcome	order.Lactobacillales.id.1800	Simple mode	15	0.133194	0.111246	0.251073	-0.0848481	0.351236	1.14247	0.918652	1.42082	1.14 (0.92-1.42)	0.25
outcome	order.Lactobacillales.id.1800	Weighted mode	15	0.0787539	0.0915522	0.404165	-0.100688	0.258196	1.08194	0.904215	1.29459	1.08 (0.90-1.29)	0.4
outcome	order.Methanobacteriales.id.120	MR Egger	10	0.0362625	0.115913	0.762399	-0.190926	0.263451	1.03693	0.826194	1.30141	1.04 (0.83-1.30)	0.76
outcome	order.Methanobacteriales.id.120	Weighted median	10	0.00984475	0.0370479	0.790447	-0.0627692	0.0824587	1.00989	0.93916	1.08595	1.01 (0.94-1.09)	0.79
outcome	order.Methanobacteriales.id.120	Inverse variance weighted	10	-0.00688979	0.0275242	0.802342	-0.0608372	0.0470576	0.993134	0.940976	1.04818	0.99 (0.94-1.05)	0.8
outcome	order.Methanobacteriales.id.120	Simple mode	10	0.0211039	0.0562098	0.716022	-0.0890672	0.131275	1.02133	0.914784	1.14028	1.02 (0.91-1.14)	0.72
outcome	order.Methanobacteriales.id.120	Weighted mode	10	0.0190465	0.0594525	0.756005	-0.0974805	0.135573	1.01923	0.90712	1.14519	1.02 (0.91-1.15)	0.76
outcome	order.MollicutesRF9.id.11579	MR Egger	14	-0.0892213	0.114977	0.452777	-0.314576	0.136134	0.914643	0.730098	1.14584	0.91 (0.73-1.15)	0.45
outcome	order.MollicutesRF9.id.11579	Weighted median	14	0.00688265	0.0503955	0.891369	-0.0918925	0.105658	1.00691	0.912203	1.11144	1.01 (0.91-1.11)	0.89
outcome	order.MollicutesRF9.id.11579	Inverse variance weighted	14	0.0324135	0.0379231	0.392707	-0.0419157	0.106743	1.03294	0.958951	1.11265	1.03 (0.96-1.11)	0.39
outcome	order.MollicutesRF9.id.11579	Simple mode	14	0.0729898	0.0826959	0.393466	-0.0890942	0.235074	1.07572	0.914759	1.265	1.08 (0.91-1.27)	0.39
outcome	order.MollicutesRF9.id.11579	Weighted mode	14	0.00362826	0.080375	0.96468	-0.153907	0.161163	1.00363	0.857352	1.17488	1.00 (0.86-1.17)	0.96
outcome	order.NB1n.id.3953	MR Egger	14	0.065417	0.128001	0.618576	-0.185464	0.316298	1.0676	0.830719	1.37204	1.07 (0.83-1.37)	0.62
outcome	order.NB1n.id.3953	Weighted median	14	-0.0142844	0.0392124	0.715646	-0.0911407	0.0625718	0.985817	0.912889	1.06457	0.99 (0.91-1.06)	0.72
outcome	order.NB1n.id.3953	Inverse variance weighted	14	-0.0311873	0.0316681	0.324714	-0.0932568	0.0308822	0.969294	0.91096	1.03136	0.97 (0.91-1.03)	0.32
outcome	order.NB1n.id.3953	Simple mode	14	-0.0151814	0.0806284	0.853558	-0.173213	0.14285	0.984933	0.840958	1.15356	0.98 (0.84-1.15)	0.85
outcome	order.NB1n.id.3953	Weighted mode	14	0.0243185	0.0670027	0.722477	-0.107007	0.155644	1.02462	0.89852	1.16841	1.02 (0.90-1.17)	0.72
outcome	order.Pasteurellales.id.3688	MR Egger	14	-0.0535788	0.0765836	0.497508	-0.203683	0.0965251	0.947831	0.815721	1.10134	0.95 (0.82-1.10)	0.5
outcome	order.Pasteurellales.id.3688	Weighted median	14	-0.0469706	0.0448255	0.294706	-0.134829	0.0408874	0.954115	0.873866	1.04173	0.95 (0.87-1.04)	0.29
outcome	order.Pasteurellales.id.3688	Inverse variance weighted	14	-0.0393221	0.0332522	0.236992	-0.104496	0.0258523	0.961441	0.900778	1.02619	0.96 (0.90-1.03)	0.24
outcome	order.Pasteurellales.id.3688	Simple mode	14	-0.0547071	0.0699054	0.447891	-0.191722	0.0823074	0.946762	0.825537	1.08579	0.95 (0.83-1.09)	0.45
outcome	order.Pasteurellales.id.3688	Weighted mode	14	-0.0599474	0.0607119	0.341465	-0.178943	0.059048	0.941814	0.836154	1.06083	0.94 (0.84-1.06)	0.34
outcome	order.Rhodospirillales.id.2667	MR Egger	13	0.478344	0.229979	0.061704	0.0275848	0.929103	1.6134	1.02797	2.53224	1.61 (1.03-2.53)	0.06
outcome	order.Rhodospirillales.id.2667	Weighted median	13	-0.0131386	0.0531655	0.804811	-0.117343	0.0910658	0.986947	0.88928	1.09534	0.99 (0.89-1.10)	0.8
outcome	order.Rhodospirillales.id.2667	Inverse variance weighted	13	-0.0049212	0.043972	0.910889	-0.0911063	0.0812639	0.995091	0.912921	1.08466	1.00 (0.91-1.08)	0.91
outcome	order.Rhodospirillales.id.2667	Simple mode	13	-0.0106756	0.101172	0.917708	-0.208974	0.187623	0.989381	0.811417	1.20638	0.99 (0.81-1.21)	0.92
outcome	order.Rhodospirillales.id.2667	Weighted mode	13	-0.0106756	0.083151	0.899969	-0.173652	0.1523	0.989381	0.84059	1.16451	0.99 (0.84-1.16)	0.9
outcome	order.Selenomonadales.id.2165	MR Egger	12	-0.233559	0.192694	0.253343	-0.611239	0.14412	0.791711	0.542678	1.15502	0.79 (0.54-1.16)	0.25
outcome	order.Selenomonadales.id.2165	Weighted median	12	0.0158704	0.0716972	0.824817	-0.124656	0.156397	1.016	0.882801	1.16929	1.02 (0.88-1.17)	0.82
outcome	order.Selenomonadales.id.2165	Inverse variance weighted	12	0.0310625	0.0556666	0.576838	-0.0780441	0.140169	1.03155	0.924924	1.15047	1.03 (0.92-1.15)	0.58
outcome	order.Selenomonadales.id.2165	Simple mode	12	0.0442172	0.119977	0.719461	-0.190939	0.279373	1.04521	0.826183	1.3223	1.05 (0.83-1.32)	0.72
outcome	order.Selenomonadales.id.2165	Weighted mode	12	0.0382698	0.11869	0.753169	-0.194363	0.270903	1.03901	0.823359	1.31115	1.04 (0.82-1.31)	0.75
outcome	order.Verrucomicrobiales.id.4030	MR Egger	12	-0.258843	0.208503	0.242775	-0.667509	0.149823	0.771944	0.512985	1.16163	0.77 (0.51-1.16)	0.24
outcome	order.Verrucomicrobiales.id.4030	Weighted median	12	-0.0464322	0.0641106	0.468911	-0.172089	0.0792246	0.954629	0.841904	1.08245	0.95 (0.84-1.08)	0.47
outcome	order.Verrucomicrobiales.id.4030	Inverse variance weighted	12	-0.0181796	0.0530516	0.731842	-0.122161	0.0858016	0.981985	0.885006	1.08959	0.98 (0.89-1.09)	0.73
outcome	order.Verrucomicrobiales.id.4030	Simple mode	12	-0.0460087	0.103488	0.665243	-0.248845	0.156828	0.955034	0.779701	1.16979	0.96 (0.78-1.17)	0.67
outcome	order.Verrucomicrobiales.id.4030	Weighted mode	12	-0.0385404	0.0943292	0.690694	-0.223426	0.146345	0.962193	0.799774	1.1576	0.96 (0.80-1.16)	0.69
outcome	order.Victivallales.id.2254	MR Egger	8	-0.135185	0.120133	0.303451	-0.370646	0.100275	0.873554	0.690289	1.10547	0.87 (0.69-1.11)	0.3
outcome	order.Victivallales.id.2254	Weighted median	8	-0.0606448	0.043479	0.163074	-0.145864	0.024574	0.941157	0.864276	1.02488	0.94 (0.86-1.02)	0.16
outcome	order.Victivallales.id.2254	Inverse variance weighted	8	-0.0759957	0.0345576	0.0278704	-0.143729	-0.00826291	0.92682	0.866123	0.991771	0.93 (0.87-0.99)	0.028
outcome	order.Victivallales.id.2254	Simple mode	8	-0.052691	0.0666606	0.455213	-0.183346	0.0779638	0.948673	0.83248	1.08108	0.95 (0.83-1.08)	0.46
outcome	order.Victivallales.id.2254	Weighted mode	8	-0.0468627	0.0641689	0.48892	-0.172634	0.0789084	0.954218	0.841446	1.08211	0.95 (0.84-1.08)	0.49
outcome	phylum.Actinobacteria.id.400	MR Egger	19	0.004975	0.228437	0.982878	-0.442762	0.452712	1.00499	0.64226	1.57257	1.00 (0.64-1.57)	0.98
outcome	phylum.Actinobacteria.id.400	Weighted median	19	0.0425736	0.0627533	0.497501	-0.0804229	0.16557	1.04349	0.922726	1.18007	1.04 (0.92-1.18)	0.5
outcome	phylum.Actinobacteria.id.400	Inverse variance weighted	19	0.00604098	0.0564517	0.91478	-0.104604	0.116686	1.00606	0.900681	1.12377	1.01 (0.90-1.12)	0.91
outcome	phylum.Actinobacteria.id.400	Simple mode	19	-0.0226588	0.133245	0.866865	-0.28382	0.238502	0.977596	0.752902	1.26935	0.98 (0.75-1.27)	0.87
outcome	phylum.Actinobacteria.id.400	Weighted mode	19	0.14863	0.108605	0.187984	-0.0642358	0.361495	1.16024	0.937784	1.43547	1.16 (0.94-1.44)	0.19
outcome	phylum.Bacteroidetes.id.905	MR Egger	12	-0.0408821	0.103592	0.701391	-0.243923	0.162158	0.959942	0.783548	1.17605	0.96 (0.78-1.18)	0.7
outcome	phylum.Bacteroidetes.id.905	Weighted median	12	-0.0495638	0.0597841	0.407079	-0.166741	0.0676131	0.951644	0.846419	1.06995	0.95 (0.85-1.07)	0.41
outcome	phylum.Bacteroidetes.id.905	Inverse variance weighted	12	-0.0171033	0.0476493	0.719639	-0.110496	0.0762894	0.983042	0.89539	1.07927	0.98 (0.90-1.08)	0.72
outcome	phylum.Bacteroidetes.id.905	Simple mode	12	-0.0556059	0.0919637	0.557678	-0.235855	0.124643	0.945912	0.789895	1.13274	0.95 (0.79-1.13)	0.56
outcome	phylum.Bacteroidetes.id.905	Weighted mode	12	-0.0544315	0.0869339	0.544006	-0.224822	0.115959	0.947023	0.798658	1.12295	0.95 (0.80-1.12)	0.54
outcome	phylum.Cyanobacteria.id.1500	MR Egger	8	0.139685	0.24832	0.594139	-0.347022	0.626393	1.14991	0.70679	1.87085	1.15 (0.71-1.87)	0.59
outcome	phylum.Cyanobacteria.id.1500	Weighted median	8	0.0122954	0.0590421	0.835035	-0.103427	0.128018	1.01237	0.901742	1.13657	1.01 (0.90-1.14)	0.84
outcome	phylum.Cyanobacteria.id.1500	Inverse variance weighted	8	-0.00997033	0.0703954	0.88737	-0.147945	0.128005	0.990079	0.862478	1.13656	0.99 (0.86-1.14)	0.89
outcome	phylum.Cyanobacteria.id.1500	Simple mode	8	0.0670129	0.105162	0.544242	-0.139104	0.27313	1.06931	0.870137	1.31407	1.07 (0.87-1.31)	0.54
outcome	phylum.Cyanobacteria.id.1500	Weighted mode	8	0.0717179	0.0915895	0.459273	-0.107798	0.251233	1.07435	0.897809	1.28561	1.07 (0.90-1.29)	0.46
outcome	phylum.Euryarchaeota.id.55	MR Egger	12	-0.0379638	0.109742	0.736558	-0.253058	0.177131	0.962748	0.776423	1.19379	0.96 (0.78-1.19)	0.74
outcome	phylum.Euryarchaeota.id.55	Weighted median	12	0.00320306	0.0334478	0.923709	-0.0623546	0.0687607	1.00321	0.93955	1.07118	1.00 (0.94-1.07)	0.92
outcome	phylum.Euryarchaeota.id.55	Inverse variance weighted	12	-0.0101477	0.0254708	0.690331	-0.0600705	0.0397751	0.989904	0.941698	1.04058	0.99 (0.94-1.04)	0.69
outcome	phylum.Euryarchaeota.id.55	Simple mode	12	0.0279792	0.0548392	0.61999	-0.0795056	0.135464	1.02837	0.923573	1.14507	1.03 (0.92-1.15)	0.62
outcome	phylum.Euryarchaeota.id.55	Weighted mode	12	0.0263953	0.0548094	0.63954	-0.0810312	0.133822	1.02675	0.922165	1.14319	1.03 (0.92-1.14)	0.64
outcome	phylum.Firmicutes.id.1672	MR Egger	16	-0.0628434	0.135701	0.650407	-0.328817	0.20313	0.939091	0.719775	1.22523	0.94 (0.72-1.23)	0.65
outcome	phylum.Firmicutes.id.1672	Weighted median	16	-0.0530412	0.0643583	0.409852	-0.179183	0.0731011	0.948341	0.835953	1.07584	0.95 (0.84-1.08)	0.41
outcome	phylum.Firmicutes.id.1672	Inverse variance weighted	16	-0.0814769	0.0490052	0.0963889	-0.177527	0.0145732	0.921754	0.837338	1.01468	0.92 (0.84-1.01)	0.1
outcome	phylum.Firmicutes.id.1672	Simple mode	16	-0.0728392	0.12895	0.580518	-0.325582	0.179904	0.92975	0.722107	1.1971	0.93 (0.72-1.20)	0.58
outcome	phylum.Firmicutes.id.1672	Weighted mode	16	-0.00490463	0.102247	0.962374	-0.20531	0.1955	0.995107	0.814395	1.21592	1.00 (0.81-1.22)	0.96
outcome	phylum.Lentisphaerae.id.2238	MR Egger	9	-0.11008	0.120696	0.392073	-0.346645	0.126485	0.895762	0.707056	1.13483	0.90 (0.71-1.13)	0.39
outcome	phylum.Lentisphaerae.id.2238	Weighted median	9	-0.0477735	0.0432343	0.269164	-0.132513	0.0369658	0.95335	0.875892	1.03766	0.95 (0.88-1.04)	0.27
outcome	phylum.Lentisphaerae.id.2238	Inverse variance weighted	9	-0.0592865	0.0321188	0.0649141	-0.122239	0.0036664	0.942437	0.884936	1.00367	0.94 (0.88-1.00)	0.06
outcome	phylum.Lentisphaerae.id.2238	Simple mode	9	-0.045429	0.0680032	0.522909	-0.178715	0.0878573	0.955587	0.836344	1.09183	0.96 (0.84-1.09)	0.52
outcome	phylum.Lentisphaerae.id.2238	Weighted mode	9	-0.038359	0.0644049	0.567911	-0.164593	0.0878746	0.962367	0.848239	1.09185	0.96 (0.85-1.09)	0.57
outcome	phylum.Proteobacteria.id.2375	MR Egger	12	0.151549	0.17916	0.417396	-0.199604	0.502702	1.16364	0.819055	1.65318	1.16 (0.82-1.65)	0.42
outcome	phylum.Proteobacteria.id.2375	Weighted median	12	0.0862616	0.0764843	0.25939	-0.0636476	0.236171	1.09009	0.938336	1.26639	1.09 (0.94-1.27)	0.26
outcome	phylum.Proteobacteria.id.2375	Inverse variance weighted	12	0.104869	0.0564896	0.0633912	-0.00585019	0.215589	1.11057	0.994167	1.24059	1.11 (0.99-1.24)	0.06
outcome	phylum.Proteobacteria.id.2375	Simple mode	12	0.141081	0.124632	0.281716	-0.103198	0.38536	1.15152	0.901948	1.47014	1.15 (0.90-1.47)	0.28
outcome	phylum.Proteobacteria.id.2375	Weighted mode	12	0.0127893	0.122865	0.91897	-0.228026	0.253604	1.01287	0.796104	1.28866	1.01 (0.80-1.29)	0.92
outcome	phylum.Tenericutes.id.3919	MR Egger	12	-0.0690232	0.145306	0.644978	-0.353824	0.215777	0.933305	0.701999	1.24083	0.93 (0.70-1.24)	0.64
outcome	phylum.Tenericutes.id.3919	Weighted median	12	-0.00648847	0.0574442	0.910068	-0.119079	0.106102	0.993533	0.887738	1.11194	0.99 (0.89-1.11)	0.91
outcome	phylum.Tenericutes.id.3919	Inverse variance weighted	12	0.00787529	0.0426707	0.853575	-0.0757593	0.0915099	1.00791	0.927039	1.09583	1.01 (0.93-1.10)	0.85
outcome	phylum.Tenericutes.id.3919	Simple mode	12	-0.0327837	0.0867586	0.712715	-0.20283	0.137263	0.967748	0.816417	1.14713	0.97 (0.82-1.15)	0.71
outcome	phylum.Tenericutes.id.3919	Weighted mode	12	-0.0195882	0.074407	0.797218	-0.165426	0.126249	0.980602	0.847533	1.13457	0.98 (0.85-1.13)	0.8
outcome	phylum.Verrucomicrobia.id.3982	MR Egger	12	-0.0772349	0.12638	0.554748	-0.324939	0.17047	0.925672	0.722571	1.18586	0.93 (0.72-1.19)	0.55
outcome	phylum.Verrucomicrobia.id.3982	Weighted median	12	-0.0120881	0.0618889	0.845143	-0.13339	0.109214	0.987985	0.875123	1.1154	0.99 (0.88-1.12)	0.85
outcome	phylum.Verrucomicrobia.id.3982	Inverse variance weighted	12	0.00877309	0.0459117	0.848458	-0.0812139	0.0987601	1.00881	0.921996	1.1038	1.01 (0.92-1.10)	0.85
outcome	phylum.Verrucomicrobia.id.3982	Simple mode	12	-0.0441691	0.0928432	0.643568	-0.226142	0.137804	0.956792	0.797605	1.14775	0.96 (0.80-1.15)	0.64
outcome	phylum.Verrucomicrobia.id.3982	Weighted mode	12	-0.0287958	0.0749125	0.708015	-0.175624	0.118033	0.971615	0.838933	1.12528	0.97 (0.84-1.13)	0.71
