# Supplementary material for: Gut microbiota and risk of coronary heart disease: a two-sample Mendelian randomization study
Source: Front Cardiovasc Med. 2024 Mar 25;11:1273666. doi: 10.3389/fcvm.2024.1273666 (PMC10999620; doi:10.3389/fcvm.2024.1273666)
Supplement: Supplementary file 4 [file Datasheet2.csv]

exposure	outcome	pval
class.Actinobacteria.id.419	outcome	0.3
class.Alphaproteobacteria.id.2379	outcome	0.611
class.Bacilli.id.1673	outcome	0.017
class.Bacteroidia.id.912	outcome	0.458
class.Betaproteobacteria.id.2867	outcome	0.405
class.Clostridia.id.1859	outcome	0.552
class.Coriobacteriia.id.809	outcome	0.354
class.Deltaproteobacteria.id.3087	outcome	0.001
class.Erysipelotrichia.id.2147	outcome	0.835
class.Gammaproteobacteria.id.3303	outcome	0.619
class.Lentisphaeria.id.2250	outcome	0.805
class.Melainabacteria.id.1589	outcome	0.168
class.Methanobacteria.id.119	outcome	0.502
class.Mollicutes.id.3920	outcome	0.571
class.Negativicutes.id.2164	outcome	0.796
class.Verrucomicrobiae.id.4029	outcome	0.207
family.Acidaminococcaceae.id.2166	outcome	0.374
family.Actinomycetaceae.id.421	outcome	0.473
family.Alcaligenaceae.id.2875	outcome	0.427
family.Bacteroidaceae.id.917	outcome	0.267
family.BacteroidalesS24.7group.id.11173	outcome	0.69
family.Bifidobacteriaceae.id.433	outcome	0.185
family.Christensenellaceae.id.1866	outcome	0.499
family.Clostridiaceae1.id.1869	outcome	1
family.ClostridialesvadinBB60group.id.11286	outcome	0.91
family.Coriobacteriaceae.id.811	outcome	0.354
family.Defluviitaleaceae.id.1924	outcome	0.825
family.Desulfovibrionaceae.id.3169	outcome	0.002
family.Enterobacteriaceae.id.3469	outcome	0.102
family.Erysipelotrichaceae.id.2149	outcome	0.835
family.FamilyXI.id.1936	outcome	0.497
family.FamilyXIII.id.1957	outcome	0.642
family.Lachnospiraceae.id.1987	outcome	0.494
family.Lactobacillaceae.id.1836	outcome	0.987
family.Methanobacteriaceae.id.121	outcome	0.502
family.Oxalobacteraceae.id.2966	outcome	0.767
family.Pasteurellaceae.id.3689	outcome	0.549
family.Peptococcaceae.id.2024	outcome	0.896
family.Peptostreptococcaceae.id.2042	outcome	0.231
family.Porphyromonadaceae.id.943	outcome	0.385
family.Prevotellaceae.id.960	outcome	0.096
family.Rhodospirillaceae.id.2717	outcome	0.322
family.Rikenellaceae.id.967	outcome	0.639
family.Ruminococcaceae.id.2050	outcome	0.957
family.Streptococcaceae.id.1850	outcome	0.054
family.unknownfamily.id.1000001214	outcome	0.12
family.unknownfamily.id.1000005471	outcome	0.752
family.unknownfamily.id.1000006161	outcome	0.15
family.Veillonellaceae.id.2172	outcome	0.116
family.Verrucomicrobiaceae.id.4036	outcome	0.207
family.Victivallaceae.id.2255	outcome	0.776
genus..Clostridiuminnocuumgroup.id.14397	outcome	0.396
genus..Eubacteriumbrachygroup.id.11296	outcome	0.09
genus..Eubacteriumcoprostanoligenesgroup.id.11375	outcome	0.869
genus..Eubacteriumeligensgroup.id.14372	outcome	0.823
genus..Eubacteriumfissicatenagroup.id.14373	outcome	0.334
genus..Eubacteriumhalliigroup.id.11338	outcome	0.408
genus..Eubacteriumnodatumgroup.id.11297	outcome	0.197
genus..Eubacteriumrectalegroup.id.14374	outcome	0.573
genus..Eubacteriumruminantiumgroup.id.11340	outcome	0.821
genus..Eubacteriumventriosumgroup.id.11341	outcome	0.979
genus..Eubacteriumxylanophilumgroup.id.14375	outcome	0.655
genus..Ruminococcusgauvreauiigroup.id.11342	outcome	0.328
genus..Ruminococcusgnavusgroup.id.14376	outcome	0.652
genus..Ruminococcustorquesgroup.id.14377	outcome	0.64
genus.Actinomyces.id.423	outcome	0.359
genus.Adlercreutzia.id.812	outcome	0.293
genus.Akkermansia.id.4037	outcome	0.207
genus.Alistipes.id.968	outcome	0.604
genus.Allisonella.id.2174	outcome	0.727
genus.Alloprevotella.id.961	outcome	0.869
genus.Anaerofilum.id.2053	outcome	0.163
genus.Anaerostipes.id.1991	outcome	0.006
genus.Anaerotruncus.id.2054	outcome	0.518
genus.Bacteroides.id.918	outcome	0.267
genus.Barnesiella.id.944	outcome	0.743
genus.Bifidobacterium.id.436	outcome	0.41
genus.Bilophila.id.3170	outcome	0.021
genus.Blautia.id.1992	outcome	0.843
genus.Butyricicoccus.id.2055	outcome	0.818
genus.Butyricimonas.id.945	outcome	0.787
genus.Butyrivibrio.id.1993	outcome	0.879
genus.CandidatusSoleaferrea.id.11350	outcome	0.016
genus.Catenibacterium.id.2153	outcome	0.43
genus.ChristensenellaceaeR.7group.id.11283	outcome	0.483
genus.Clostridiumsensustricto1.id.1873	outcome	0.19
genus.Collinsella.id.815	outcome	0.658
genus.Coprobacter.id.949	outcome	0.674
genus.Coprococcus1.id.11301	outcome	0.365
genus.Coprococcus2.id.11302	outcome	0.933
genus.Coprococcus3.id.11303	outcome	0.443
genus.DefluviitaleaceaeUCG011.id.11287	outcome	0.521
genus.Desulfovibrio.id.3173	outcome	0.718
genus.Dialister.id.2183	outcome	0.71
genus.Dorea.id.1997	outcome	0.341
genus.Eggerthella.id.819	outcome	0.342
genus.Eisenbergiella.id.11304	outcome	0.073
genus.Enterorhabdus.id.820	outcome	0.232
genus.Erysipelatoclostridium.id.11381	outcome	0.875
genus.ErysipelotrichaceaeUCG003.id.11384	outcome	0.428
genus.Escherichia.Shigella.id.3504	outcome	0.482
genus.Faecalibacterium.id.2057	outcome	0.072
genus.FamilyXIIIAD3011group.id.11293	outcome	0.389
genus.FamilyXIIIUCG001.id.11294	outcome	0.166
genus.Flavonifractor.id.2059	outcome	0.509
genus.Fusicatenibacter.id.11305	outcome	0.533
genus.Gordonibacter.id.821	outcome	0.497
genus.Haemophilus.id.3698	outcome	0.737
genus.Holdemanella.id.11393	outcome	0.754
genus.Holdemania.id.2157	outcome	0.076
genus.Howardella.id.2000	outcome	0.213
genus.Hungatella.id.11306	outcome	0.692
genus.Intestinibacter.id.11345	outcome	0.08
genus.Intestinimonas.id.2062	outcome	0.992
genus.Lachnoclostridium.id.11308	outcome	0.262
genus.Lachnospira.id.2004	outcome	0.534
genus.LachnospiraceaeFCS020group.id.11314	outcome	0.697
genus.LachnospiraceaeNC2004group.id.11316	outcome	0.568
genus.LachnospiraceaeNK4A136group.id.11319	outcome	0.636
genus.LachnospiraceaeUCG001.id.11321	outcome	0.372
genus.LachnospiraceaeUCG004.id.11324	outcome	0.867
genus.LachnospiraceaeUCG008.id.11328	outcome	0.967
genus.LachnospiraceaeUCG010.id.11330	outcome	0.472
genus.Lactobacillus.id.1837	outcome	0.904
genus.Lactococcus.id.1851	outcome	0.595
genus.Marvinbryantia.id.2005	outcome	0.523
genus.Methanobrevibacter.id.123	outcome	0.849
genus.Odoribacter.id.952	outcome	0.173
genus.Olsenella.id.822	outcome	0.238
genus.Oscillibacter.id.2063	outcome	0.303
genus.Oscillospira.id.2064	outcome	0.627
genus.Oxalobacter.id.2978	outcome	0.942
genus.Parabacteroides.id.954	outcome	0.563
genus.Paraprevotella.id.962	outcome	0.486
genus.Parasutterella.id.2892	outcome	0.392
genus.Peptococcus.id.2037	outcome	0.193
genus.Phascolarctobacterium.id.2168	outcome	0.386
genus.Prevotella7.id.11182	outcome	0.082
genus.Prevotella9.id.11183	outcome	0.669
genus.RikenellaceaeRC9gutgroup.id.11191	outcome	0.323
genus.Romboutsia.id.11347	outcome	0.231
genus.Roseburia.id.2012	outcome	0.692
genus.Ruminiclostridium5.id.11355	outcome	0.286
genus.Ruminiclostridium6.id.11356	outcome	0.581
genus.Ruminiclostridium9.id.11357	outcome	0.697
genus.RuminococcaceaeNK4A214group.id.11358	outcome	0.904
genus.RuminococcaceaeUCG002.id.11360	outcome	0.696
genus.RuminococcaceaeUCG003.id.11361	outcome	0.433
genus.RuminococcaceaeUCG004.id.11362	outcome	0.197
genus.RuminococcaceaeUCG005.id.11363	outcome	0.788
genus.RuminococcaceaeUCG009.id.11366	outcome	0.224
genus.RuminococcaceaeUCG010.id.11367	outcome	0.587
genus.RuminococcaceaeUCG011.id.11368	outcome	0.777
genus.RuminococcaceaeUCG013.id.11370	outcome	0.749
genus.RuminococcaceaeUCG014.id.11371	outcome	0.478
genus.Ruminococcus1.id.11373	outcome	0.812
genus.Ruminococcus2.id.11374	outcome	0.391
genus.Sellimonas.id.14369	outcome	0.589
genus.Senegalimassilia.id.11160	outcome	0.098
genus.Slackia.id.825	outcome	0.488
genus.Streptococcus.id.1853	outcome	0.632
genus.Subdoligranulum.id.2070	outcome	0.683
genus.Sutterella.id.2896	outcome	0.837
genus.Terrisporobacter.id.11348	outcome	0.024
genus.Turicibacter.id.2162	outcome	0.652
genus.Tyzzerella3.id.11335	outcome	0.835
genus.unknowngenus.id.1000000073	outcome	0.91
genus.unknowngenus.id.1000001215	outcome	0.12
genus.unknowngenus.id.1000005472	outcome	0.752
genus.unknowngenus.id.1000005479	outcome	0.69
genus.unknowngenus.id.1000006162	outcome	0.15
genus.unknowngenus.id.1868	outcome	0.092
genus.unknowngenus.id.2001	outcome	0.882
genus.unknowngenus.id.2041	outcome	0.949
genus.unknowngenus.id.2071	outcome	0.609
genus.unknowngenus.id.2755	outcome	0.145
genus.unknowngenus.id.826	outcome	0.092
genus.unknowngenus.id.959	outcome	0.602
genus.Veillonella.id.2198	outcome	0.355
genus.Victivallis.id.2256	outcome	0.704
order.Actinomycetales.id.420	outcome	0.472
order.Bacillales.id.1674	outcome	0.28
order.Bacteroidales.id.913	outcome	0.458
order.Bifidobacteriales.id.432	outcome	0.185
order.Burkholderiales.id.2874	outcome	0.406
order.Clostridiales.id.1863	outcome	0.31
order.Coriobacteriales.id.810	outcome	0.354
order.Desulfovibrionales.id.3156	outcome	0.002
order.Enterobacteriales.id.3468	outcome	0.102
order.Erysipelotrichales.id.2148	outcome	0.835
order.Gastranaerophilales.id.1591	outcome	0.12
order.Lactobacillales.id.1800	outcome	0.008
order.Methanobacteriales.id.120	outcome	0.502
order.MollicutesRF9.id.11579	outcome	0.752
order.NB1n.id.3953	outcome	0.15
order.Pasteurellales.id.3688	outcome	0.549
order.Rhodospirillales.id.2667	outcome	0.141
order.Selenomonadales.id.2165	outcome	0.796
order.Verrucomicrobiales.id.4030	outcome	0.207
order.Victivallales.id.2254	outcome	0.805
phylum.Actinobacteria.id.400	outcome	0.022
phylum.Bacteroidetes.id.905	outcome	0.98
phylum.Cyanobacteria.id.1500	outcome	0.007
phylum.Euryarchaeota.id.55	outcome	0.903
phylum.Firmicutes.id.1672	outcome	0.326
phylum.Lentisphaerae.id.2238	outcome	0.695
phylum.Proteobacteria.id.2375	outcome	0.852
phylum.Tenericutes.id.3919	outcome	0.571
phylum.Verrucomicrobia.id.3982	outcome	0.352
